# Supplementary material for: Crystal structure of 4-[(E)-(4-fluoro­benzyl­idene)amino]-3-methyl-1H-1,2,4-triazole-5(4H)-thione
Source: Acta Crystallogr E Crystallogr Commun. 2015 Nov 4;71(Pt 12):o912–3. doi: 10.1107/S2056989015020125 (PMC4719876; doi:10.1107/S2056989015020125)
Supplement: Supplementary file 1 [file e-71-0o912-sup1.cif]

##############################################################################
#                                                                            #
# This CIF contains the data in a paper accepted for publication in          #
# Acta Crystallographica Section E. It conforms to the requirements of       #
# Notes for Authors for Acta Crystallographica Section E, and has been       #
# peer reviewed under the auspices of the IUCr Commission on Journals.       #
#                                                                            #
# Full details of the Crystallographic Information File format               #
# are given in the paper "The Crystallographic Information File (CIF):       #
# a New Standard Archive File for Crystallography" by S. R. Hall, F. H.      #
# Allen and I. D. Brown [Acta Cryst. (1991), A47, 655-685].                  #
#                                                                            #
# The current version of the core CIF dictionary is obtainable from          #
# ftp://ftp.iucr.org/pub/cif_core.dic.                                       #
#                                                                            #
# Software is freely available for graphical display of the structure(s)     #
# in this CIF. For information consult the CIF software page                 #
# http://www.iucr.org/resources/cif/software.                                #
#                                                                            #
# This file may be used for bona fide research purposes within the           #
# scientific community so long as proper attribution is given to the journal # 
# article from which it was obtained.                                        #
#                                                                            #
##############################################################################
data_I
_database_code_depnum_ccdc_archive 'CCDC 1433065'
_audit_creation_method
;
Olex2 1.2
(compiled 2015.09.30 svn.r3233 for OlexSys, GUI svn.r5103)
;
_journal_date_recd_electronic     2015-10-19
_journal_date_accepted     2015-10-25
_journal_name_full     'Acta Crystallographica, Section E'
_journal_year     2015
_journal_volume     71
_journal_issue     12
_journal_page_first     o912
_journal_page_last     o913
_journal_paper_category     HO
_journal_paper_doi     10.1107/S2056989015020125
_journal_coeditor_code     HB7528
_publ_contact_author_name     'Dr. S. Madan Kumar'
_publ_contact_author_address
;
PURSE Lab, Mangalagangotri
Mangalore University
Mangaluru 574 199
India
;
_publ_contact_author_email     'madanmx@mangaloreuniversity.ac.in'
_publ_contact_author_phone        .91E-306
_publ_section_title
;\
Crystal structure of
4-[(<i>E</i>)-(4-fluorobenzylidene)amino]-3-methyl-1<i>H</i>-1,2,4-triazole-\
5(4<i>H</i>)-thione
;
loop_
    _publ_author_name
    _publ_author_address
    'Manjula, P. S.'
;
Department of Chemistry,
P A College of Engineering,
Nadupadavu 574 153, D.K.,
Mangaluru, India
;
    'Sarojini, B. K.'
;
Department of Industrial Chemistry,
Mangalagangotri
Mangalore University
Mangaluru 574 199
India
;
    'Narayana, B.'
;
Department of Chemistry,
Mangalagangotri
Mangalore University
Mangaluru 574 199
India
;
    'Byrappa, K.'
;
Department of Materials Science,
Mangalagangotri
Mangalore University
Mangaluru 574 199
India
;
    'Madan Kumar, S.'
;
PURSE Lab, Mangalagangotri
Mangalore University
Mangaluru 574 199
India
;
_chemical_name_systematic
;\
4-[(<i>E</i>)-(4-Fluorobenzylidene)amino]-3-methyl-1<i>H</i>-1,2,4-triazole-\
5(4<i>H</i>)-thione
;
_chemical_formula_moiety     'C10 H9 F N4 S'
_chemical_formula_sum     'C10 H9 F N4 S'
_chemical_formula_iupac     'C10 H9 F N4 S'
_chemical_formula_weight     236.27
_symmetry_cell_setting     ?
_symmetry_space_group_name_h-m     ?
_shelx_space_group_comment
;
The symmetry employed for this shelxl refinement is uniquely defined
by the following loop, which should always be used as a source of
symmetry information in preference to the above space-group names.
They are only intended as comments.
;
_space_group_crystal_system     triclinic
_space_group_name_H-M_alt     'P -1'
_space_group_name_Hall     '-P 1'
loop_
    _space_group_symop_operation_xyz
    'x, y, z'
    '-x, -y, -z'
_cell_length_a     9.1878(13)
_cell_length_b     11.0083(16)
_cell_length_c     12.9851(18)
_cell_angle_alpha     99.526(6)
_cell_angle_beta     104.963(13)
_cell_angle_gamma     113.202(19)
_cell_volume     1112.1(3)
_cell_formula_units_Z     4
_cell_measurement_reflns_used     ?
_cell_measurement_theta_min     3.1
_cell_measurement_theta_max     50.2
_cell_measurement_temperature     273(2)
_exptl_crystal_description     block
_exptl_crystal_colour     colourless
_exptl_crystal_size_max     0.46
_exptl_crystal_size_mid     0.27
_exptl_crystal_size_min     0.14
_exptl_crystal_density_diffrn     1.411
_exptl_crystal_density_meas     ?
_exptl_crystal_density_method     ?
_exptl_crystal_F_000     488
_exptl_absorpt_coefficient_mu     0.281
_exptl_absorpt_correction_type     numerical
_exptl_absorpt_process_details
;
(NUMABS; Rigaku 1999)
;
_shelx_estimated_absorpt_T_min     0.881
_shelx_estimated_absorpt_T_max     0.962
_exptl_absorpt_correction_T_min     0.913
_exptl_absorpt_correction_T_max     0.961
_diffrn_ambient_temperature     273.15
_diffrn_radiation_type     MoK\a
_diffrn_radiation_wavelength     0.71075
_diffrn_radiation_monochromator     Confocal
_diffrn_measurement_device_type     'Rigaku Saturn724+'
_diffrn_measurement_device     'AFC12 (Right): Kappa 3 circle'
_diffrn_measurement_method     'profile data from \w scans'
_diffrn_detector_area_resol_mean     7.111
_diffrn_reflns_number     7140
_diffrn_reflns_av_R_equivalents     0.0418
_diffrn_reflns_theta_min     3.086
_diffrn_reflns_theta_max     25.144
_diffrn_reflns_theta_full     25.144
_diffrn_measured_fraction_theta_max     0.970
_diffrn_measured_fraction_theta_full     0.970
_diffrn_reflns_limit_h_min     -10
_diffrn_reflns_limit_h_max     10
_diffrn_reflns_limit_k_min     -13
_diffrn_reflns_limit_k_max     13
_diffrn_reflns_limit_l_min     -15
_diffrn_reflns_limit_l_max     15
_refine_special_details     ?
_reflns_number_total     3864
_reflns_number_gt     2129
_reflns_threshold_expression     'I > 2\s(I)'
_refine_ls_structure_factor_coef     Fsqd
_refine_ls_matrix_type     full
_refine_ls_R_factor_all     0.1270
_refine_ls_R_factor_gt     0.0676
_refine_ls_wR_factor_gt     0.1695
_refine_ls_wR_factor_ref     0.2409
_refine_ls_goodness_of_fit_ref     1.141
_refine_ls_restrained_S_all     1.141
_refine_ls_number_reflns     3864
_refine_ls_number_parameters     291
_refine_ls_number_restraints     0
_refine_ls_hydrogen_treatment     constr
_refine_ls_weighting_scheme     calc
_refine_ls_weighting_details
                      'w=1/[\s^2^(Fo^2^)+(0.1091P)^2^] where P=(Fo^2^+2Fc^2^)/3'
_atom_sites_solution_hydrogens     geom
_atom_sites_solution_primary     direct
_atom_sites_solution_secondary     ?
_refine_ls_shift/su_max     0.001
_refine_ls_shift/su_mean     0.000
_refine_diff_density_max     0.380
_refine_diff_density_min     -0.388
_refine_ls_extinction_method     none
_refine_ls_extinction_coef     .
loop_
    _atom_type_symbol
    _atom_type_description
    _atom_type_scat_dispersion_real
    _atom_type_scat_dispersion_imag
    _atom_type_scat_source
    C C 0.0033 0.0016 'International Tables Vol C Tables 4.2.6.8 and 6.1.1.4'
    H H 0.0000 0.0000 'International Tables Vol C Tables 4.2.6.8 and 6.1.1.4'
    F F 0.0171 0.0103 'International Tables Vol C Tables 4.2.6.8 and 6.1.1.4'
    N N 0.0061 0.0033 'International Tables Vol C Tables 4.2.6.8 and 6.1.1.4'
    S S 0.1246 0.1234 'International Tables Vol C Tables 4.2.6.8 and 6.1.1.4'
_computing_data_collection
;
<i>CrystalClear SM Expert</i> (Rigaku, 2011)
;
_computing_cell_refinement
;
<i>CrystalClear SM Expert</i> (Rigaku, 2011)
;
_computing_data_reduction
;
<i>CrystalClear SM Expert</i> (Rigaku, 2011)
;
_computing_structure_solution
;
SHELXS97 (Sheldrick, 2008)
;
_computing_structure_refinement
;
SHELXL2014 (Sheldrick, 2015)
;
_computing_molecular_graphics
;
Mercury (Macrae <i>et al.</i>, 2008)
;
_computing_publication_material
;
OLEX2 (Dolomanov <i>et al.</i>,  2009)
;
loop_
    _atom_site_type_symbol
    _atom_site_label
    _atom_site_fract_x
    _atom_site_fract_y
    _atom_site_fract_z
    _atom_site_U_iso_or_equiv
    _atom_site_adp_type
    _atom_site_calc_flag
    _atom_site_occupancy
    _atom_site_disorder_assembly
    _atom_site_disorder_group
    S S1A 0.39859(16) 1.12479(13) 1.02659(11) 0.0573(5) Uani d 1 . .
    F F7A -0.4939(4) 0.8642(3) 0.4693(2) 0.0760(10) Uani d 1 . .
    N N9A -0.0027(5) 0.8484(4) 0.9077(3) 0.0473(10) Uani d 1 . .
    N N10A 0.1291(4) 0.8735(4) 1.0034(3) 0.0432(10) Uani d 1 . .
    N N12A 0.3539(5) 0.9370(4) 1.1424(3) 0.0561(12) Uani d 1 . .
    H H12A 0.4552 0.9845 1.1908 0.067 Uiso calc 1 . .
    N N13A 0.2420(5) 0.8131(4) 1.1474(3) 0.0554(12) Uani d 1 . .
    C C1A -0.1016(6) 1.0207(5) 0.7051(4) 0.0500(13) Uani d 1 . .
    H H1A -0.0018 1.1037 0.7368 0.060 Uiso calc 1 . .
    C C2A -0.2264(6) 1.0043(5) 0.6090(4) 0.0530(13) Uani d 1 . .
    H H2A -0.2120 1.0753 0.5764 0.064 Uiso calc 1 . .
    C C3A -0.3703(6) 0.8814(5) 0.5640(4) 0.0522(13) Uani d 1 . .
    C C4A -0.3998(6) 0.7748(5) 0.6106(4) 0.0552(14) Uani d 1 . .
    H H4A -0.5011 0.6931 0.5785 0.066 Uiso calc 1 . .
    C C5A -0.2734(6) 0.7923(5) 0.7079(4) 0.0536(14) Uani d 1 . .
    H H5A -0.2902 0.7215 0.7409 0.064 Uiso calc 1 . .
    C C6A -0.1226(6) 0.9155(5) 0.7551(4) 0.0454(12) Uani d 1 . .
    C C8A 0.0114(6) 0.9380(5) 0.8561(4) 0.0510(13) Uani d 1 . .
    H H8A 0.1110 1.0211 0.8837 0.061 Uiso calc 1 . .
    C C11A 0.2945(6) 0.9791(5) 1.0568(4) 0.0446(12) Uani d 1 . .
    C C14A 0.1047(6) 0.7753(5) 1.0609(4) 0.0526(13) Uani d 1 . .
    C C15A -0.0608(6) 0.6508(5) 1.0301(4) 0.0719(18) Uani d 1 . .
    H H15A -0.1473 0.6790 1.0294 0.108 Uiso calc 1 . .
    H H15B -0.0529 0.6011 1.0838 0.108 Uiso calc 1 . .
    H H15C -0.0889 0.5918 0.9572 0.108 Uiso calc 1 . .
    S S1B -0.26267(16) 0.12273(14) 0.35120(11) 0.0610(5) Uani d 1 . .
    F F7B 0.5646(4) 0.4091(3) 0.9385(2) 0.0814(11) Uani d 1 . .
    N N9B 0.1189(5) 0.4053(4) 0.4714(3) 0.0496(11) Uani d 1 . .
    N N10B 0.0075(5) 0.3641(4) 0.3610(3) 0.0484(10) Uani d 1 . .
    N N12B -0.2067(5) 0.2789(4) 0.2102(3) 0.0521(11) Uani d 1 . .
    H H12B -0.3036 0.2243 0.1587 0.063 Uiso calc 1 . .
    N N13B -0.0935(5) 0.3990(4) 0.1997(4) 0.0613(13) Uani d 1 . .
    C C1B 0.2667(6) 0.2306(5) 0.6557(4) 0.0508(13) Uani d 1 . .
    H H1B 0.2079 0.1415 0.6058 0.061 Uiso calc 1 . .
    C C2B 0.3733(6) 0.2533(5) 0.7627(4) 0.0512(13) Uani d 1 . .
    H H2B 0.3869 0.1811 0.7849 0.061 Uiso calc 1 . .
    C C3B 0.4578(6) 0.3861(5) 0.8343(4) 0.0562(14) Uani d 1 . .
    C C4B 0.4449(7) 0.4946(5) 0.8038(4) 0.0625(15) Uani d 1 . .
    H H4B 0.5082 0.5838 0.8534 0.075 Uiso calc 1 . .
    C C5B 0.3360(6) 0.4708(5) 0.6976(4) 0.0555(14) Uani d 1 . .
    H H5B 0.3230 0.5439 0.6768 0.067 Uiso calc 1 . .
    C C6B 0.2462(6) 0.3377(5) 0.6221(4) 0.0451(12) Uani d 1 . .
    C C8B 0.1354(6) 0.3082(5) 0.5079(4) 0.0475(12) Uani d 1 . .
    H H8B 0.0759 0.2175 0.4608 0.057 Uiso calc 1 . .
    C C11B -0.1542(6) 0.2535(5) 0.3070(4) 0.0470(12) Uani d 1 . .
    C C14B 0.0355(6) 0.4495(5) 0.2934(4) 0.0574(14) Uani d 1 . .
    C C15B 0.1950(7) 0.5814(6) 0.3281(5) 0.087(2) Uani d 1 . .
    H H15D 0.2052 0.6437 0.3938 0.130 Uiso calc 1 . .
    H H15E 0.1922 0.6232 0.2688 0.130 Uiso calc 1 . .
    H H15F 0.2904 0.5622 0.3439 0.130 Uiso calc 1 . .
loop_
    _atom_site_aniso_label
    _atom_site_aniso_U_11
    _atom_site_aniso_U_22
    _atom_site_aniso_U_33
    _atom_site_aniso_U_12
    _atom_site_aniso_U_13
    _atom_site_aniso_U_23
    S1A 0.0503(8) 0.0540(8) 0.0611(10) 0.0180(7) 0.0128(7) 0.0283(7)
    F7A 0.065(2) 0.094(2) 0.061(2) 0.0378(18) 0.0029(16) 0.0320(18)
    N9A 0.044(2) 0.050(2) 0.041(2) 0.021(2) 0.0039(19) 0.015(2)
    N10A 0.044(2) 0.048(2) 0.038(2) 0.022(2) 0.0117(19) 0.0175(19)
    N12A 0.049(3) 0.062(3) 0.057(3) 0.022(2) 0.016(2) 0.032(2)
    N13A 0.054(3) 0.056(3) 0.050(3) 0.018(2) 0.014(2) 0.024(2)
    C1A 0.050(3) 0.051(3) 0.041(3) 0.016(2) 0.012(2) 0.016(2)
    C2A 0.064(3) 0.052(3) 0.039(3) 0.025(3) 0.011(3) 0.018(3)
    C3A 0.050(3) 0.061(3) 0.047(3) 0.027(3) 0.014(3) 0.020(3)
    C4A 0.043(3) 0.059(3) 0.049(3) 0.019(3) 0.005(2) 0.010(3)
    C5A 0.050(3) 0.048(3) 0.056(3) 0.015(3) 0.016(3) 0.022(3)
    C6A 0.045(3) 0.057(3) 0.043(3) 0.029(3) 0.019(2) 0.019(3)
    C8A 0.044(3) 0.053(3) 0.053(3) 0.020(2) 0.015(2) 0.020(3)
    C11A 0.046(3) 0.045(3) 0.046(3) 0.023(2) 0.015(2) 0.018(2)
    C14A 0.053(3) 0.054(3) 0.061(4) 0.029(3) 0.022(3) 0.030(3)
    C15A 0.066(4) 0.064(4) 0.073(4) 0.015(3) 0.020(3) 0.037(3)
    S1B 0.0540(9) 0.0608(9) 0.0584(10) 0.0150(7) 0.0144(7) 0.0318(7)
    F7B 0.085(2) 0.078(2) 0.050(2) 0.0233(18) -0.0030(17) 0.0199(17)
    N9B 0.050(2) 0.047(2) 0.036(2) 0.015(2) 0.0017(19) 0.015(2)
    N10B 0.051(2) 0.042(2) 0.043(2) 0.016(2) 0.008(2) 0.019(2)
    N12B 0.044(2) 0.052(2) 0.051(3) 0.014(2) 0.011(2) 0.022(2)
    N13B 0.055(3) 0.058(3) 0.067(3) 0.017(2) 0.017(2) 0.037(2)
    C1B 0.058(3) 0.046(3) 0.041(3) 0.021(2) 0.013(2) 0.012(2)
    C2B 0.060(3) 0.045(3) 0.042(3) 0.023(3) 0.011(3) 0.013(3)
    C3B 0.052(3) 0.064(4) 0.038(3) 0.014(3) 0.011(2) 0.020(3)
    C4B 0.074(4) 0.042(3) 0.045(3) 0.016(3) 0.005(3) 0.004(3)
    C5B 0.070(4) 0.048(3) 0.058(4) 0.032(3) 0.026(3) 0.023(3)
    C6B 0.045(3) 0.045(3) 0.047(3) 0.019(2) 0.016(2) 0.021(2)
    C8B 0.052(3) 0.047(3) 0.050(3) 0.027(2) 0.020(2) 0.014(3)
    C11B 0.052(3) 0.045(3) 0.043(3) 0.020(2) 0.015(2) 0.020(2)
    C14B 0.052(3) 0.054(3) 0.062(4) 0.018(3) 0.015(3) 0.032(3)
    C15B 0.067(4) 0.071(4) 0.083(5) 0.001(3) 0.002(3) 0.047(3)
_geom_special_details
;
All e.s.d.'s (except the e.s.d. in the dihedral angle between two l.s. planes)
are estimated using the full covariance matrix. The cell e.s.d.'s are taken
into account individually in the estimation of e.s.d.'s in distances, angles
and torsion angles; correlations between e.s.d.'s in cell parameters are only
used when they are defined by crystal symmetry. An approximate (isotropic)
treatment of cell e.s.d.'s is used for estimating e.s.d.'s involving l.s.
planes.
;
loop_
    _geom_bond_atom_site_label_1
    _geom_bond_atom_site_label_2
    _geom_bond_site_symmetry_2
    _geom_bond_distance
    _geom_bond_publ_flag
    S1A C11A . 1.683(5) ?
    F7A C3A . 1.367(5) ?
    N9A N10A . 1.390(5) ?
    N9A C8A . 1.266(5) ?
    N10A C11A . 1.393(5) ?
    N10A C14A . 1.392(5) ?
    N12A H12A . 0.8600 ?
    N12A N13A . 1.371(5) ?
    N12A C11A . 1.344(5) ?
    N13A C14A . 1.314(6) ?
    C1A H1A . 0.9300 ?
    C1A C2A . 1.389(6) ?
    C1A C6A . 1.391(6) ?
    C2A H2A . 0.9300 ?
    C2A C3A . 1.360(6) ?
    C3A C4A . 1.373(6) ?
    C4A H4A . 0.9300 ?
    C4A C5A . 1.402(6) ?
    C5A H5A . 0.9300 ?
    C5A C6A . 1.393(6) ?
    C6A C8A . 1.454(6) ?
    C8A H8A . 0.9300 ?
    C14A C15A . 1.488(6) ?
    C15A H15A . 0.9600 ?
    C15A H15B . 0.9600 ?
    C15A H15C . 0.9600 ?
    S1B C11B . 1.684(4) ?
    F7B C3B . 1.365(5) ?
    N9B N10B . 1.404(5) ?
    N9B C8B . 1.283(5) ?
    N10B C11B . 1.391(5) ?
    N10B C14B . 1.386(6) ?
    N12B H12B . 0.8600 ?
    N12B N13B . 1.377(5) ?
    N12B C11B . 1.341(5) ?
    N13B C14B . 1.307(6) ?
    C1B H1B . 0.9300 ?
    C1B C2B . 1.393(6) ?
    C1B C6B . 1.386(6) ?
    C2B H2B . 0.9300 ?
    C2B C3B . 1.374(6) ?
    C3B C4B . 1.356(7) ?
    C4B H4B . 0.9300 ?
    C4B C5B . 1.391(6) ?
    C5B H5B . 0.9300 ?
    C5B C6B . 1.393(6) ?
    C6B C8B . 1.464(6) ?
    C8B H8B . 0.9300 ?
    C14B C15B . 1.491(6) ?
    C15B H15D . 0.9600 ?
    C15B H15E . 0.9600 ?
    C15B H15F . 0.9600 ?
loop_
    _geom_angle_atom_site_label_1
    _geom_angle_atom_site_label_2
    _geom_angle_atom_site_label_3
    _geom_angle_site_symmetry_1
    _geom_angle_site_symmetry_3
    _geom_angle
    _geom_angle_publ_flag
    C8A N9A N10A . . 120.5(4) ?
    N9A N10A C11A . . 133.3(4) ?
    N9A N10A C14A . . 118.5(4) ?
    C14A N10A C11A . . 108.1(4) ?
    N13A N12A H12A . . 122.3 ?
    C11A N12A H12A . . 122.3 ?
    C11A N12A N13A . . 115.4(4) ?
    C14A N13A N12A . . 103.5(4) ?
    C2A C1A H1A . . 119.3 ?
    C2A C1A C6A . . 121.4(4) ?
    C6A C1A H1A . . 119.3 ?
    C1A C2A H2A . . 121.0 ?
    C3A C2A C1A . . 118.1(4) ?
    C3A C2A H2A . . 121.0 ?
    F7A C3A C4A . . 118.2(4) ?
    C2A C3A F7A . . 118.5(4) ?
    C2A C3A C4A . . 123.3(5) ?
    C3A C4A H4A . . 120.8 ?
    C3A C4A C5A . . 118.3(5) ?
    C5A C4A H4A . . 120.8 ?
    C4A C5A H5A . . 119.9 ?
    C6A C5A C4A . . 120.2(4) ?
    C6A C5A H5A . . 119.9 ?
    C1A C6A C5A . . 118.8(4) ?
    C1A C6A C8A . . 119.3(4) ?
    C5A C6A C8A . . 121.9(4) ?
    N9A C8A C6A . . 122.3(4) ?
    N9A C8A H8A . . 118.9 ?
    C6A C8A H8A . . 118.9 ?
    N10A C11A S1A . . 130.5(3) ?
    N12A C11A S1A . . 127.4(4) ?
    N12A C11A N10A . . 102.2(4) ?
    N10A C14A C15A . . 122.8(4) ?
    N13A C14A N10A . . 110.9(4) ?
    N13A C14A C15A . . 126.2(4) ?
    C14A C15A H15A . . 109.5 ?
    C14A C15A H15B . . 109.5 ?
    C14A C15A H15C . . 109.5 ?
    H15A C15A H15B . . 109.5 ?
    H15A C15A H15C . . 109.5 ?
    H15B C15A H15C . . 109.5 ?
    C8B N9B N10B . . 116.0(4) ?
    C11B N10B N9B . . 129.7(4) ?
    C14B N10B N9B . . 121.4(4) ?
    C14B N10B C11B . . 108.0(4) ?
    N13B N12B H12B . . 122.5 ?
    C11B N12B H12B . . 122.5 ?
    C11B N12B N13B . . 114.9(4) ?
    C14B N13B N12B . . 103.4(4) ?
    C2B C1B H1B . . 119.3 ?
    C6B C1B H1B . . 119.3 ?
    C6B C1B C2B . . 121.5(5) ?
    C1B C2B H2B . . 121.2 ?
    C3B C2B C1B . . 117.6(4) ?
    C3B C2B H2B . . 121.2 ?
    F7B C3B C2B . . 117.7(4) ?
    C4B C3B F7B . . 119.4(5) ?
    C4B C3B C2B . . 122.8(5) ?
    C3B C4B H4B . . 120.4 ?
    C3B C4B C5B . . 119.2(5) ?
    C5B C4B H4B . . 120.4 ?
    C4B C5B H5B . . 119.9 ?
    C4B C5B C6B . . 120.2(4) ?
    C6B C5B H5B . . 119.9 ?
    C1B C6B C5B . . 118.6(4) ?
    C1B C6B C8B . . 119.1(4) ?
    C5B C6B C8B . . 122.3(4) ?
    N9B C8B C6B . . 121.2(4) ?
    N9B C8B H8B . . 119.4 ?
    C6B C8B H8B . . 119.4 ?
    N10B C11B S1B . . 129.7(3) ?
    N12B C11B S1B . . 127.8(4) ?
    N12B C11B N10B . . 102.4(4) ?
    N10B C14B C15B . . 122.2(4) ?
    N13B C14B N10B . . 111.2(4) ?
    N13B C14B C15B . . 126.6(4) ?
    C14B C15B H15D . . 109.5 ?
    C14B C15B H15E . . 109.5 ?
    C14B C15B H15F . . 109.5 ?
    H15D C15B H15E . . 109.5 ?
    H15D C15B H15F . . 109.5 ?
    H15E C15B H15F . . 109.5 ?
loop_
    _geom_torsion_atom_site_label_1
    _geom_torsion_atom_site_label_2
    _geom_torsion_atom_site_label_3
    _geom_torsion_atom_site_label_4
    _geom_torsion_site_symmetry_1
    _geom_torsion_site_symmetry_2
    _geom_torsion_site_symmetry_3
    _geom_torsion_site_symmetry_4
    _geom_torsion
    _geom_torsion_publ_flag
    F7A C3A C4A C5A . . . . -179.9(4) ?
    N9A N10A C11A S1A . . . . 2.6(8) ?
    N9A N10A C11A N12A . . . . -178.2(4) ?
    N9A N10A C14A N13A . . . . 178.6(4) ?
    N9A N10A C14A C15A . . . . -5.3(7) ?
    N10A N9A C8A C6A . . . . 179.4(4) ?
    N12A N13A C14A N10A . . . . -0.4(5) ?
    N12A N13A C14A C15A . . . . -176.4(5) ?
    N13A N12A C11A S1A . . . . -179.8(3) ?
    N13A N12A C11A N10A . . . . 0.9(5) ?
    C1A C2A C3A F7A . . . . -179.9(5) ?
    C1A C2A C3A C4A . . . . 1.8(8) ?
    C1A C6A C8A N9A . . . . 177.3(5) ?
    C2A C1A C6A C5A . . . . -0.8(7) ?
    C2A C1A C6A C8A . . . . -179.6(5) ?
    C2A C3A C4A C5A . . . . -1.7(8) ?
    C3A C4A C5A C6A . . . . 0.2(8) ?
    C4A C5A C6A C1A . . . . 1.0(7) ?
    C4A C5A C6A C8A . . . . 179.8(5) ?
    C5A C6A C8A N9A . . . . -1.4(8) ?
    C6A C1A C2A C3A . . . . -0.5(8) ?
    C8A N9A N10A C11A . . . . -6.6(8) ?
    C8A N9A N10A C14A . . . . 176.6(4) ?
    C11A N10A C14A N13A . . . . 1.0(6) ?
    C11A N10A C14A C15A . . . . 177.1(5) ?
    C11A N12A N13A C14A . . . . -0.3(6) ?
    C14A N10A C11A S1A . . . . 179.7(4) ?
    C14A N10A C11A N12A . . . . -1.1(5) ?
    F7B C3B C4B C5B . . . . 180.0(4) ?
    N9B N10B C11B S1B . . . . -7.1(8) ?
    N9B N10B C11B N12B . . . . 171.0(4) ?
    N9B N10B C14B N13B . . . . -171.9(4) ?
    N9B N10B C14B C15B . . . . 7.9(8) ?
    N10B N9B C8B C6B . . . . -179.2(4) ?
    N12B N13B C14B N10B . . . . 0.9(6) ?
    N12B N13B C14B C15B . . . . -178.9(6) ?
    N13B N12B C11B S1B . . . . 176.2(4) ?
    N13B N12B C11B N10B . . . . -1.9(5) ?
    C1B C2B C3B F7B . . . . -178.9(4) ?
    C1B C2B C3B C4B . . . . -2.0(8) ?
    C1B C6B C8B N9B . . . . -176.7(5) ?
    C2B C1B C6B C5B . . . . 0.4(8) ?
    C2B C1B C6B C8B . . . . 178.6(4) ?
    C2B C3B C4B C5B . . . . 3.1(9) ?
    C3B C4B C5B C6B . . . . -2.4(8) ?
    C4B C5B C6B C1B . . . . 0.7(8) ?
    C4B C5B C6B C8B . . . . -177.4(5) ?
    C5B C6B C8B N9B . . . . 1.4(7) ?
    C6B C1B C2B C3B . . . . 0.2(8) ?
    C8B N9B N10B C11B . . . . 45.3(7) ?
    C8B N9B N10B C14B . . . . -147.4(5) ?
    C11B N10B C14B N13B . . . . -2.1(6) ?
    C11B N10B C14B C15B . . . . 177.7(5) ?
    C11B N12B N13B C14B . . . . 0.7(6) ?
    C14B N10B C11B S1B . . . . -175.8(4) ?
    C14B N10B C11B N12B . . . . 2.3(5) ?
loop_
    _geom_hbond_atom_site_label_D
    _geom_hbond_atom_site_label_H
    _geom_hbond_atom_site_label_A
    _geom_hbond_site_symmetry_A
    _geom_hbond_distance_DH
    _geom_hbond_distance_HA
    _geom_hbond_distance_DA
    _geom_hbond_angle_DHA
    C8A H8A S1A . 0.93 2.47 3.232(5) 139
    N12A H12A S1B 1_666 0.86 2.54 3.391(4) 173
    N12B H12B S1A 1_444 0.86 2.49 3.326(4) 163
_shelx_hkl_file
;
   0   0   2    0.43    0.29
   0   0  -2    0.36    0.28
   0   0   4    2.59    0.66
   0   0  -4    1.72    0.60
   0   0  -4    1.51    0.44
   0   0   5    2.78    0.69
   0   0  -5    2.64    0.86
   0   0  -6  179.02    5.66
   0   0  -7   27.24    2.28
   0   0  -8    0.76    0.73
   0   0  -8    0.89    0.65
   0   0  -9    4.24    1.59
   0   0  -9    2.84    0.81
   0   0 -10    6.16    1.59
   0   0 -10    7.23    1.39
   0   0 -11    0.18    1.16
   0   0 -11    1.56    1.01
   0   0 -12    7.51    3.57
   0   0 -13    0.94    1.54
   0   0 -14    3.34    2.30
   0   1 -14    2.28    2.83
   0   1 -13    0.54    1.77
   0   1 -12   33.12    8.27
   0   1 -12   28.65    2.41
   0   1 -11    7.81    5.43
   0   1 -11    9.28    1.42
   0   1 -10    2.41    2.37
   0   1 -10    3.40    1.12
   0   1  -9    2.66    1.38
   0   1  -9    3.62    1.18
   0   1  -8   40.04    2.93
   0   1  -8   45.97    2.55
   0   1  -7   44.19    2.71
   0   1  -6    3.66    0.96
   0   1  -5    2.39    0.76
   0  -1   5    1.73    0.64
   0   1  -4    3.80    0.67
   0  -1   4    4.74    0.69
   0   1  -3    0.86    0.46
   0  -1   3    1.26    0.40
   0   1  -2    0.22    0.20
   0  -1   2    0.10    0.19
   0   1   1    4.30    1.21
   0   1   1    4.52    0.44
   0  -1  -1    4.01    0.98
   0  -1  -1    4.27    0.44
   0   1   2  612.94    7.15
   0   1   2  611.05    8.31
   0   1   2  628.09    8.49
   0  -1  -2  612.62    8.43
   0   1   3   81.78    2.57
   0   1   3   78.52    2.66
   0  -1  -3   74.53    2.58
   0  -1  -3   79.29    1.64
   0   1   4   31.02    1.83
   0   1   4   29.92    2.63
   0  -1  -4   30.74    1.99
   0   1   5   13.71    1.90
   0  -1  -5   12.65    1.48
   0  -1  -5   14.80    0.95
   0  -1  -6   10.03    1.55
   0  -1  -6    8.30    0.84
   0  -1  -7   44.35    3.23
   0  -1  -7   43.28    2.16
   0  -1  -8   64.70    3.99
   0  -1  -8   63.36    2.26
   0  -1  -9   13.84    2.61
   0  -1  -9   14.35    1.31
   0  -1 -10    1.48    0.75
   0  -1 -11   12.80    2.63
   0  -1 -12   12.47    3.09
   0  -1 -13    1.05    1.86
   0   2 -14    4.44    2.78
   0   2 -13    6.05    4.52
   0   2 -13    1.28    1.17
   0   2 -12   13.88    1.89
   0   2 -11   12.16    1.71
   0   2  -7   34.51    2.64
   0   2  -6  163.70    4.92
   0   2  -5    1.29    0.55
   0  -2   5    1.89    0.58
   0   2  -4  364.11    5.80
   0  -2   4  381.10    6.25
   0   2  -3  132.92    2.66
   0  -2   3  136.58    3.13
   0   2  -2   39.20    1.76
   0   2  -2   38.86    1.05
   0  -2   2   37.92    1.10
   0  -2   2   39.39    1.13
   0   2  -1  289.36    4.17
   0   2  -1  293.61    4.59
   0  -2   1  287.53    4.29
   0  -2   1  296.07    4.46
   0   2   0    0.17    0.20
   0   2   0    0.25    0.22
   0   2   0    0.10    0.16
   0  -2   0    0.21    0.20
   0  -2   0    0.10    0.21
   0  -2   0    0.17    0.26
   0   2   1   19.78    1.24
   0   2   1   21.50    1.00
   0   2   1   21.73    1.15
   0  -2  -1   23.56    2.02
   0  -2  -1   21.97    1.14
   0   2   2    0.07    0.26
   0   2   2    0.34    0.35
   0   2   2    0.13    0.24
   0  -2  -2    0.11    0.54
   0  -2  -2    0.18    0.36
   0   2   3  114.56    2.96
   0   2   3  115.23    3.82
   0   2   3  114.94    4.22
   0  -2  -3  110.68    3.89
   0   2   4  296.93    7.56
   0  -2  -4  292.98    7.75
   0  -2  -5    8.84    1.37
   0  -2  -5    2.79    0.56
   0  -2  -6   71.00    4.11
   0  -2  -7    8.15    1.55
   0  -2  -8   35.98    3.85
   0  -2  -9   12.89    2.54
   0  -2 -10    5.13    1.89
   0  -2 -11    3.58    1.98
   0  -2 -12   14.73    3.49
   0  -2 -13    6.77    3.44
   0   3 -14    1.72    1.90
   0   3 -13    2.77    1.62
   0   3 -13    5.01    1.69
   0   3 -12   15.63    4.93
   0   3 -12   22.47    2.32
   0   3 -11   22.32    5.77
   0   3 -10   12.37    4.84
   0   3  -9    7.32    3.39
   0   3  -8   10.10    1.98
   0   3  -7   15.82    2.43
   0   3  -6    2.07    1.17
   0   3  -5   22.61    2.06
   0  -3   5   21.70    1.50
   0   3  -4   33.57    2.09
   0  -3   4   32.06    2.13
   0  -3   4   32.52    1.35
   0   3  -3   32.52    2.20
   0   3  -3   33.92    1.22
   0  -3   3   33.95    1.31
   0  -3   3   35.82    1.80
   0   3  -2   26.93    1.14
   0   3  -2   26.44    1.55
   0  -3   2   26.44    1.28
   0  -3   2   27.68    1.51
   0   3  -1    1.03    0.66
   0   3  -1    0.95    0.44
   0  -3   1    0.86    0.36
   0  -3   1    0.67    0.48
   0  -3   1    1.24    0.45
   0  -3   1    0.62    0.42
   0   3   0  104.64    2.82
   0   3   0  106.23    2.27
   0   3   0  102.46    2.63
   0  -3   0  101.82    2.42
   0  -3   0  101.43    2.75
   0  -3   0   99.67    2.88
   0  -3   0   99.28    2.56
   0   3   1   39.37    1.85
   0   3   1   37.19    1.48
   0   3   1   38.47    1.71
   0  -3  -1   37.89    2.53
   0  -3  -1   37.83    1.70
   0   3   2    0.12    0.35
   0   3   2    0.30    0.29
   0   3   2    0.38    0.41
   0  -3  -2    0.09    0.48
   0  -3  -2    0.83    0.87
   0   3   3   33.92    1.86
   0   3   3   35.07    2.00
   0  -3  -3   31.10    3.87
   0  -3  -3   40.65    2.35
   0   3   4    4.04    0.55
   0  -3  -4    3.81    0.92
   0   3   5    0.57    0.35
   0  -3  -5    2.97    1.05
   0  -3  -6   44.31    3.15
   0  -3  -7    7.02    1.53
   0  -3  -8   20.55    2.86
   0  -3  -9  108.39    5.92
   0  -3 -10    3.51    1.76
   0  -3 -11    1.94    2.06
   0  -3 -12   13.78    3.25
   0   4 -14    0.35    0.85
   0   4 -14    0.80    0.91
   0   4 -14    1.83    1.16
   0   4 -13    5.87    5.39
   0   4 -13    6.41    2.46
   0   4 -12    8.01    3.84
   0   4 -11  154.00    6.89
   0   4 -10   87.95    4.31
   0   4  -9   15.09    4.53
   0   4  -8   75.49    4.80
   0   4  -7   21.18    2.03
   0   4  -7   18.51    2.40
   0   4  -6   46.46    4.19
   0  -4   6   46.59    1.83
   0   4  -5   77.45    3.76
   0  -4   5   87.94    3.54
   0  -4   5   92.44    2.84
   0   4  -4    1.49    0.75
   0  -4   4    2.05    0.72
   0  -4   4    1.22    0.59
   0   4  -3   60.80    2.18
   0   4  -3   56.49    2.92
   0  -4   3   58.32    2.33
   0   4  -2  342.57    8.60
   0   4  -2  356.79    8.36
   0  -4   2  341.41    8.40
   0  -4   2  348.02    8.43
   0  -4   2  360.01    8.77
   0   4  -1    5.14    0.77
   0  -4   1    5.81    0.69
   0  -4   1    4.87    0.83
   0  -4   1    6.67    2.64
   0  -4   1    6.16    1.64
   0   4   0  278.03    7.27
   0   4   0  299.94    7.02
   0  -4   0  283.70    7.59
   0  -4   0  268.40    6.65
   0  -4   0  275.32    7.39
   0  -4   0  266.34    7.11
   0   4   1   28.58    1.79
   0   4   1   28.73    1.53
   0  -4  -1   28.28    4.02
   0  -4  -1   29.36    1.76
   0   4   2  460.75    9.86
   0   4   2  444.27    9.86
   0  -4  -2  425.48   11.71
   0  -4  -2  438.27   10.17
   0   4   3    0.61    0.65
   0   4   3    5.26    2.05
   0  -4  -3    5.24    2.68
   0   4   4    0.26    0.24
   0   4   4    0.01    0.16
   0  -4  -4    0.34    0.46
   0  -4  -4    0.43    0.68
   0   4   5    1.85    0.45
   0  -4  -6   56.96    5.26
   0  -4  -7    1.03    1.35
   0  -4  -8    9.88    2.26
   0  -4  -9   10.49    2.42
   0  -4 -10    7.91    2.81
   0  -4 -11    3.68    2.40
   0   5 -14    0.55    0.75
   0   5 -14    0.90    1.02
   0   5 -13   15.81    7.13
   0   5 -13   10.53    5.30
   0   5 -12   31.70    6.87
   0   5 -12   31.61    6.21
   0   5 -11    5.74    4.69
   0   5 -11    6.71    2.91
   0   5 -10    6.75    1.52
   0   5 -10    6.40    2.58
   0   5  -9   83.91    6.38
   0  -5   9   95.43    3.18
   0   5  -8    9.59    2.51
   0  -5   8   12.89    1.46
   0   5  -7    3.82    1.82
   0  -5   7    5.60    0.94
   0   5  -6  120.99    6.33
   0  -5   6  129.66    4.91
   0   5  -5   20.38    5.36
   0  -5   5   17.29    2.49
   0  -5   5   20.11    1.47
   0   5  -4  410.83    5.92
   0   5  -4  397.25    7.76
   0  -5   4  421.81    6.88
   0   5  -3   64.45    3.32
   0  -5   3   70.69    2.93
   0  -5   3   63.23    3.22
   0   5  -2    7.07    2.83
   0   5  -2    5.92    0.86
   0  -5   2    6.25    0.72
   0  -5   2    6.61    2.16
   0  -5   2    4.79    1.02
   0  -5   1    7.26    1.18
   0  -5   1    5.45    1.29
   0  -5   1    4.64    1.66
   0   5   0    0.75    0.40
   0  -5   0    0.39    0.61
   0  -5   0    0.51    0.63
   0   5   1   23.34    1.51
   0   5   1   18.15    2.09
   0  -5  -1   18.68    3.18
   0  -5  -1   17.76    3.44
   0   5   2    1.93    0.90
   0  -5  -2    2.43    0.89
   0  -5  -2    1.30    0.59
   0   5   3    0.09    0.39
   0   5   3    6.01    2.24
   0  -5  -3    7.01    2.18
   0   5   4    2.45    0.92
   0   5   4    2.76    1.08
   0  -5  -4    4.82    2.40
   0  -5  -4    4.34    1.20
   0   5   5   12.12    1.34
   0  -5  -5   17.99    2.58
   0  -5  -6    0.64    0.90
   0  -5  -7    0.85    1.33
   0  -5  -8   19.42    2.88
   0  -5  -9    5.25    2.11
   0  -5 -10    2.34    1.70
   0  -5 -11    3.91    2.51
   0   6 -14    0.97    1.42
   0  -6  14    2.26    1.39
   0   6 -13    0.35    0.99
   0  -6  13    0.86    0.76
   0   6 -12   32.22    5.08
   0  -6  12   32.98    2.49
   0   6 -11   34.59    7.04
   0  -6  11   32.22    2.38
   0   6 -10    0.68    1.11
   0  -6  10    0.47    0.74
   0   6  -9   36.19    5.48
   0  -6   9   36.84    2.17
   0   6  -8    0.44    0.62
   0  -6   8    0.52    0.63
   0   6  -7   10.94    4.30
   0  -6   7   10.40    1.31
   0   6  -6   56.58    5.18
   0  -6   6   56.87    2.46
   0   6  -5    2.41    1.25
   0  -6   5    3.11    0.92
   0  -6   5    2.82    0.89
   0   6  -4  116.08    5.99
   0  -6   4  122.18    5.22
   0  -6   4  114.10    5.32
   0   6  -3   21.42    2.81
   0  -6   3   21.44    1.92
   0  -6   3   21.28    3.10
   0  -6   3   22.16    1.41
   0  -6   2    1.69    0.58
   0  -6   2    1.72    0.96
   0  -6   2    2.05    1.07
   0  -6   1   63.73    3.02
   0  -6   1   61.39    3.55
   0  -6   0   17.28    1.59
   0  -6   0   19.55    3.58
   0  -6   0   21.94    4.32
   0  -6  -1   28.68    2.27
   0  -6  -1   28.61    5.48
   0  -6  -2   44.48    2.77
   0  -6  -2   40.30    7.14
   0   6   3    5.86    1.95
   0  -6  -3   21.55    2.60
   0  -6  -3   17.39    3.61
   0   6   4    5.44    2.87
   0  -6  -4   10.92    1.90
   0  -6  -4   11.98    2.79
   0  -6  -5    2.11    1.13
   0  -6  -6   13.16    2.25
   0  -6  -7    4.41    1.82
   0  -6  -8    2.87    1.59
   0  -6  -9    2.30    1.77
   0  -6 -10   14.71    5.80
   0   7 -14    2.51    2.41
   0   7 -13    1.27    1.07
   0  -7  13    0.66    0.90
   0   7 -12    4.03    2.37
   0  -7  12    2.49    1.02
   0   7 -11    3.79    2.92
   0  -7  11    6.19    1.34
   0   7 -10    1.14    1.00
   0  -7  10    0.85    0.79
   0   7  -9    0.82    0.77
   0  -7   9    0.88    0.76
   0   7  -8    5.67    2.80
   0  -7   8    4.16    1.05
   0   7  -7   58.97    7.50
   0  -7   7   56.73    2.85
   0   7  -6    5.43    3.12
   0  -7   6    4.58    1.18
   0   7  -5    0.77    1.03
   0  -7   5    0.28    0.37
   0  -7   5    1.21    0.92
   0   7  -4   29.66    6.43
   0  -7   4   36.46    2.39
   0  -7   4   34.79    6.66
   0  -7   4   35.10    1.71
   0  -7   3    2.57    0.77
   0  -7   3    0.66    0.77
   0  -7   3    1.37    0.85
   0  -7   2  100.32    3.20
   0  -7   2  102.84    4.54
   0  -7   2  101.88    4.40
   0  -7   1   35.05    2.10
   0  -7   1   31.64    7.18
   0  -7   1   39.15    6.32
   0  -7   0   20.01    2.23
   0  -7   0   20.62    2.42
   0  -7  -1   29.21    2.94
   0  -7  -1   24.81    5.67
   0  -7  -2    4.25    1.37
   0  -7  -2    3.44    1.74
   0  -7  -3   15.92    2.49
   0  -7  -3   15.48    6.74
   0  -7  -4   19.29    2.63
   0  -7  -4   14.95    5.74
   0  -7  -5    0.90    1.15
   0  -7  -6    3.91    1.89
   0  -7  -7    3.32    2.25
   0  -7  -8    1.71    1.89
   0  -7  -9    2.55    1.93
   0   8 -13    4.49    3.11
   0  -8  13    4.17    1.97
   0   8 -12    1.77    2.65
   0  -8  12    1.90    1.15
   0   8 -11   35.88    8.67
   0  -8  11   38.97    2.77
   0   8 -10    0.36    1.67
   0  -8  10    1.88    1.06
   0   8  -9    4.64    3.13
   0  -8   9    6.13    1.36
   0   8  -8    5.33    3.06
   0  -8   8    5.12    1.70
   0   8  -7   14.62    5.53
   0  -8   7   17.46    2.06
   0  -8   7   11.72    4.19
   0   8  -6   21.90    6.00
   0  -8   6   23.45    2.43
   0  -8   6   23.84    4.72
   0   8  -5   36.46    4.89
   0  -8   5   46.98    3.11
   0  -8   5   38.94    5.13
   0  -8   5   41.59    2.10
   0  -8   4    0.16    0.41
   0  -8   4    1.25    1.00
   0  -8   4    1.28    1.92
   0  -8   3   80.64    3.16
   0  -8   3   83.59    4.35
   0  -8   3   76.58    5.90
   0  -8   2   26.12    2.25
   0  -8   2   25.69    2.77
   0  -8   2   22.89    6.18
   0  -8   1    1.49    1.15
   0  -8   1    0.05    0.56
   0  -8   1    0.47    0.77
   0  -8   0   90.99    4.04
   0  -8  -1    1.34    0.97
   0  -8  -2    0.43    0.92
   0  -8  -2    0.35    1.13
   0  -8  -3   30.02    3.03
   0  -8  -3   32.95    7.07
   0  -8  -4    4.03    1.55
   0  -8  -4    3.06    3.09
   0  -8  -5   10.86    2.21
   0  -8  -6    1.08    1.38
   0  -8  -7    2.53    1.88
   0   9 -12    2.71    2.56
   0  -9  12    4.07    1.96
   0   9 -11    0.51    1.46
   0  -9  11    1.80    1.20
   0   9 -10    0.46    1.42
   0  -9  10    2.45    1.21
   0   9  -9    2.08    2.24
   0  -9   9    2.64    1.26
   0  -9   9    5.47    2.88
   0   9  -8    2.41    2.87
   0  -9   8    3.59    1.29
   0  -9   8    2.76    2.13
   0   9  -7    0.56    0.69
   0  -9   7    0.54    0.63
   0  -9   7    1.38    1.28
   0   9  -6   11.47    2.10
   0  -9   6   10.36    1.94
   0  -9   6    9.43    4.18
   0  -9   6   11.71    1.27
   0  -9   5    8.27    1.23
   0  -9   5    7.75    2.07
   0  -9   5    7.64    3.34
   0  -9   4   13.07    1.59
   0  -9   4    8.85    2.13
   0  -9   4    8.07    3.68
   0  -9   3  184.81    9.85
   0  -9   3  194.13    9.18
   0  -9   2    8.59    1.65
   0  -9   2   11.30    3.67
   0  -9   2   10.42    3.73
   0  -9   1    3.97    1.11
   0  -9   1    1.99    1.55
   0  -9   1    2.92    1.72
   0  -9   0   14.70    1.88
   0  -9   0   13.62    5.64
   0  -9  -1    2.88    1.41
   0  -9  -2    7.51    1.82
   0  -9  -2    5.63    3.20
   0  -9  -3   19.03    3.08
   0  -9  -3   14.27    9.20
   0  -9  -4    0.60    1.10
   0  -9  -4    4.45    2.77
   0  -9  -5    4.32    2.01
   0  -9  -6    3.53    2.37
   0  10 -11    0.73    1.56
   0 -10  11    0.75    1.03
   0 -10  11    2.17    3.16
   0  10 -10    5.59    4.65
   0 -10  10    6.18    1.83
   0 -10  10    5.65    4.13
   0  10  -9    4.33    4.03
   0 -10   9    5.59    1.84
   0 -10   9    6.28    3.47
   0  10  -8    0.21    0.65
   0 -10   8    3.28    1.68
   0 -10   8    1.89    2.09
   0 -10   7    0.34    0.63
   0 -10   7    6.05    1.54
   0 -10   7    0.54    1.91
   0 -10   6    0.76    0.63
   0 -10   6    2.12    1.31
   0 -10   6    0.78    1.39
   0 -10   5    0.85    0.74
   0 -10   5    1.00    1.10
   0 -10   5    0.99    1.07
   0 -10   4    1.47    1.17
   0 -10   4    0.49    0.81
   0 -10   3    2.07    0.88
   0 -10   3    2.47    2.25
   0 -10   3    2.26    1.69
   0 -10   2    0.59    0.73
   0 -10   2    0.73    1.34
   0 -10   2    0.20    1.12
   0 -10   1    0.88    0.75
   0 -10   1    0.64    0.82
   0 -10   0    0.56    0.82
   0 -10   0    0.71    1.84
   0 -10  -1    1.98    1.38
   0 -10  -1    0.30    0.77
   0 -10  -2    2.50    1.66
   0 -10  -2    0.94    1.45
   0 -10  -3    3.22    1.65
   0 -10  -4    1.59    1.30
   0 -10  -4    1.65    1.46
   0 -11   9    9.23    3.70
   0 -11   9    1.81    2.34
   0 -11   8    0.95    0.99
   0 -11   8    1.82    2.01
   0 -11   7    6.07    2.15
   0 -11   7    3.82    1.94
   0 -11   6    0.57    0.53
   0 -11   6    1.31    1.46
   0 -11   6    1.60    1.96
   0 -11   5    0.93    0.70
   0 -11   5    1.08    1.32
   0 -11   5    0.58    1.35
   0 -11   4    1.31    1.04
   0 -11   4    2.47    1.67
   0 -11   3    0.88    1.00
   0 -11   3    1.80    1.98
   0 -11   3    1.05    1.48
   0 -11   2   18.69    2.27
   0 -11   2   16.99    7.39
   0 -11   1    0.19    0.75
   0 -11   1    0.85    1.03
   0 -11   0    9.25    1.89
   0 -11   0    3.60    3.77
   0 -11  -1    1.94    1.39
   0 -11  -1    0.72    1.17
   0 -12   6    9.80    4.11
   0 -12   6    3.47    4.06
   0 -12   5    3.65    2.52
   0 -12   5    0.01    1.29
   0 -12   4    2.08    2.40
   0 -12   4    1.07    1.18
   0 -12   3    6.03    3.87
   1 -12   0    0.95    1.17
   1 -12   0    0.72    0.97
   1 -12   1    1.04    1.20
   1 -12   1    0.76    1.23
   1 -12   2    2.36    1.38
   1 -12   2    1.79    1.59
   1 -12   3    0.62    0.71
   1 -12   3    0.60    1.06
   1 -12   4    1.98    1.22
   1 -12   4    2.40    2.38
   1 -12   4    1.17    1.75
   1 -12   5    7.65    2.92
   1 -12   5    5.06    3.34
   1 -12   5    5.46    3.72
   1 -12   6    0.42    0.78
   1 -12   6    0.21    0.86
   1 -12   6    2.34    2.67
   1 -12   7    1.39    0.79
   1 -12   7    1.84    2.12
   1 -12   7    2.05    1.89
   1 -11  -3    2.13    1.55
   1 -11  -2    2.88    1.88
   1 -11  -2    0.11    1.07
   1 -11  -1    2.01    1.35
   1 -11  -1    2.97    3.42
   1 -11   0    2.61    1.41
   1 -11   0    1.55    1.89
   1 -11   1    1.77    1.28
   1 -11   1    1.58    1.50
   1 -11   2    1.77    1.11
   1 -11   2    2.39    2.99
   1 -11   3    1.04    0.94
   1 -11   3    1.10    1.41
   1 -11   3    0.26    0.79
   1 -11   4    1.24    1.01
   1 -11   4    0.73    1.19
   1 -11   4    0.66    1.39
   1 -11   5    1.64    0.91
   1 -11   5    1.35    1.29
   1 -11   5    1.64    1.26
   1 -11   6    2.02    0.97
   1 -11   6    1.48    1.19
   1 -11   6    1.05    2.52
   1 -11   7   30.04    2.46
   1 -11   7   27.56    3.02
   1 -11   7   32.93    9.06
   1 -11   8    0.68    0.97
   1 -11   8    0.59    1.54
   1 -11   9    7.04    1.88
   1 -11   9    5.34    4.31
   1 -11  10    2.30    1.66
   1 -10  -5    5.15    2.66
   1 -10  -4    6.89    2.14
   1 -10  -3    4.74    1.80
   1 -10  -3    2.62    2.16
   1 -10  -2    0.78    1.23
   1 -10  -2    0.75    1.32
   1 -10  -1    7.42    1.80
   1 -10  -1    6.93    4.38
   1 -10   0    1.33    1.01
   1 -10   0    0.19    1.10
   1 -10   1   36.16    2.81
   1 -10   1   32.66   10.99
   1 -10   2    7.39    1.49
   1 -10   2    7.30    3.04
   1 -10   2    9.87    2.41
   1 -10   3   36.04    2.57
   1 -10   3   32.11    6.70
   1 -10   3   32.59    8.35
   1 -10   4    0.74    0.60
   1 -10   4   -0.05    0.73
   1 -10   4    0.83    0.84
   1 -10   5    1.66    0.86
   1 -10   5    1.32    1.16
   1 -10   5    1.00    2.04
   1 -10   6    2.24    0.91
   1 -10   6    2.39    1.27
   1 -10   6    1.67    1.88
   1 -10   7    1.07    1.11
   1 -10   7    0.52    1.24
   1 -10   8    1.44    1.05
   1 -10   8    3.08    3.55
   1 -10   9    3.60    1.34
   1 -10   9    2.72    2.28
  -1  10  -9    4.70    2.55
   1 -10  10    0.24    0.51
   1 -10  10    0.43    1.41
  -1  10 -10    0.21    1.27
   1 -10  11    9.83    5.75
  -1  10 -11    5.70    4.88
   1  -9  -7    2.44    2.04
   1  -9  -6    1.39    1.69
   1  -9  -5   17.10    3.09
   1  -9  -4    2.17    1.46
   1  -9  -3    2.56    1.41
   1  -9  -3    0.60    0.88
   1  -9  -2    4.04    1.56
   1  -9  -2    0.91    1.80
   1  -9  -1    3.54    1.51
   1  -9  -1    4.33    1.82
   1  -9   0    2.56    1.43
   1  -9   0    2.69    1.61
   1  -9   1   13.69    2.04
   1  -9   1   11.24    4.04
   1  -9   2   37.64    2.72
   1  -9   2   41.72    8.00
   1  -9   2   43.67    7.96
   1  -9   3    0.70    0.80
   1  -9   3    1.21    1.21
   1  -9   3    1.18    1.60
   1  -9   4    0.41    0.47
   1  -9   4    1.80    1.43
   1  -9   4    1.20    1.32
   1  -9   5   52.28    2.62
   1  -9   5   47.24    3.39
   1  -9   5   49.42   10.42
   1  -9   6   15.06    2.05
   1  -9   6   13.79    5.60
   1  -9   7    1.44    1.20
   1  -9   7   -0.13    0.72
  -1   9  -7    0.32    0.75
   1  -9   8   64.29    3.51
   1  -9   8   67.26    7.91
  -1   9  -8   54.28   11.41
   1  -9   9    1.18    0.89
   1  -9   9    0.44    0.86
  -1   9  -9    1.24    1.78
   1  -9  10   14.38    1.95
   1  -9  10   13.08    4.81
  -1   9 -10   10.63    6.83
   1  -9  11   30.19   12.76
  -1   9 -11   34.01    9.88
   1  -9  12    1.27    1.26
   1  -8  -8   10.04    4.24
   1  -8  -7    1.69    1.61
   1  -8  -6    2.77    1.88
   1  -8  -5    1.73    1.51
   1  -8  -4    3.62    1.35
   1  -8  -3    6.14    2.01
   1  -8  -3    3.95    2.65
   1  -8  -2    0.57    1.04
   1  -8  -2    0.08    0.47
   1  -8  -1   35.85    3.00
   1  -8  -1   37.04    7.55
   1  -8   0   97.76    4.29
   1  -8   0  101.15    8.27
   1  -8   1   31.58    3.03
   1  -8   1   37.50    7.05
   1  -8   1   33.80    4.84
   1  -8   2   18.24    2.05
   1  -8   2   14.98    4.78
   1  -8   2   17.99    5.85
   1  -8   3    0.16    0.41
   1  -8   3    0.16    0.43
   1  -8   3    0.32    0.97
   1  -8   4   12.65    2.08
   1  -8   4    9.60    1.54
   1  -8   4   13.07    3.61
   1  -8   5   32.16    2.50
   1  -8   5   33.44    3.11
   1  -8   6    0.23    0.48
   1  -8   6    1.61    1.49
  -1   8  -6    0.93    0.89
   1  -8   7    6.12    1.42
   1  -8   7    5.91    3.39
  -1   8  -7    4.22    2.67
   1  -8   8   11.88    1.52
   1  -8   8   12.09    4.01
  -1   8  -8   14.64    6.76
   1  -8   9    4.21    1.10
   1  -8   9    5.48    1.91
  -1   8  -9    3.15    3.26
   1  -8  10    4.82    1.15
  -1   8 -10    2.06    1.86
   1  -8  11    4.23    1.23
  -1   8 -11    2.51    1.72
  -1   8 -12    2.04    1.36
  -1   8 -13    1.57    1.78
   1  -7  -9    1.53    1.53
   1  -7  -8    0.39    1.06
   1  -7  -7   -0.60    0.94
   1  -7  -6    5.13    1.75
   1  -7  -5    1.24    1.44
   1  -7  -4    5.64    1.59
   1  -7  -3    2.61    1.42
   1  -7  -3    1.44    1.83
   1  -7  -2   49.33    4.42
   1  -7  -1   27.23    2.26
   1  -7   0    1.63    0.96
   1  -7   0    0.87    0.80
   1  -7   1   19.74    1.64
   1  -7   1   18.86    3.96
   1  -7   1   18.94    4.75
   1  -7   2   52.89    2.76
   1  -7   2   55.00    3.43
   1  -7   2   52.12    4.44
   1  -7   3    1.18    0.67
   1  -7   3    1.59    0.80
   1  -7   3    1.57    1.17
   1  -7   4    9.68    1.29
   1  -7   4    8.88    3.60
   1  -7   5   36.49    2.15
   1  -7   5   38.19    4.07
  -1   7  -5   32.72    4.78
   1  -7   6    2.66    0.82
   1  -7   6    3.42    1.53
  -1   7  -6    4.02    1.75
   1  -7   7   27.73    1.94
  -1   7  -7   29.09    4.72
   1  -7   8    1.61    0.87
  -1   7  -8    1.74    1.25
  -1   7  -9    6.17    3.90
   1  -7  10   97.69    3.38
  -1   7 -10  104.59    5.44
   1  -7  11    2.89    0.95
  -1   7 -11    1.89    2.22
   1  -7  12    6.77    1.23
  -1   7 -12    5.52    3.70
  -1   7 -13    4.61    2.94
   1  -6 -10    0.94    1.12
   1  -6  -9    5.52    2.39
   1  -6  -8    1.87    1.68
   1  -6  -7   13.40    2.42
   1  -6  -6    2.89    1.55
   1  -6  -5    0.60    0.82
  -1   6   5    0.05    0.15
   1  -6  -4   10.57    1.64
   1  -6  -3    4.93    1.29
   1  -6  -3    3.74    2.51
   1  -6  -2    7.58    1.42
   1  -6  -2    7.85    3.96
   1  -6  -1    3.98    1.02
   1  -6   0   -0.04    0.42
   1  -6   1   11.97    4.40
   1  -6   1   14.79    4.40
   1  -6   2    1.67    0.99
   1  -6   2    1.18    0.75
  -1   6  -2    0.46    0.48
   1  -6   3  282.07    5.75
   1  -6   3  281.35    7.81
  -1   6  -3  288.29    5.05
   1  -6   4  103.17    3.25
   1  -6   4  106.58    5.02
  -1   6  -4  107.63    2.74
  -1   6  -4  109.87    5.58
   1  -6   5    0.79    0.47
   1  -6   5    1.76    0.97
  -1   6  -5    1.20    0.71
   1  -6   6   35.62    1.80
  -1   6  -6   35.41    5.67
   1  -6   7    6.36    1.00
  -1   6  -7    7.80    3.17
   1  -6   8   45.94    2.19
  -1   6  -8   46.86    4.38
   1  -6   9   91.60    2.97
  -1   6  -9   94.36    6.93
   1  -6  10    0.69    0.79
  -1   6 -10    0.22    1.01
   1  -6  11    8.14    1.33
  -1   6 -11    6.52    4.27
   1  -6  12   26.38    1.91
  -1   6 -12   18.92    8.04
   1  -6  13    2.13    1.04
  -1   6 -13    0.38    0.82
  -1   6 -14    5.63    2.60
  -1   6 -14    3.37    2.20
   1  -5 -11    3.74    2.36
   1  -5 -10   25.23    4.29
   1  -5  -9    0.93    1.15
   1  -5  -8   19.00    2.98
   1  -5  -7    3.56    1.51
   1  -5  -6    8.27    1.86
   1  -5  -5   18.97    2.21
  -1   5   5   14.56    0.84
   1  -5  -4    5.41    1.28
   1  -5  -3   73.91    3.37
   1  -5  -3   75.61    3.56
   1  -5  -2  143.99    4.30
   1  -5  -2  145.06    5.29
   1  -5  -1    1.89    0.62
   1  -5  -1    1.57    0.71
  -1   5   1    1.69    0.55
  -1   5   1    1.33    1.15
   1  -5   0    8.08    0.96
   1  -5   0    9.09    2.38
   1  -5   0    7.42    1.15
  -1   5   0    9.43    1.11
   1  -5   1  248.75    5.91
   1  -5   1  236.40    6.25
   1  -5   1  238.31    6.67
   1  -5   2   41.79    2.11
   1  -5   2   42.02    3.01
  -1   5  -2   44.69    1.99
   1  -5   3   28.92    1.70
   1  -5   3   23.30    1.92
  -1   5  -3   26.77    1.34
  -1   5  -3   25.62    2.06
   1  -5   4    3.17    0.69
   1  -5   4    3.39    1.07
  -1   5  -4    2.72    0.53
  -1   5  -4    3.36    1.51
  -1   5  -5   57.84    4.45
   1  -5   6   20.47    1.13
  -1   5  -6   20.54    3.23
   1  -5   7    0.54    0.38
  -1   5  -7    0.51    0.80
   1  -5   8  130.82    8.73
  -1   5  -8  129.86   10.14
  -1   5  -9   73.69    9.80
  -1   5 -10   89.56    4.49
  -1   5 -10   83.82    5.48
  -1   5 -11   22.80    2.53
  -1   5 -11   24.45    4.58
  -1   5 -12    5.74    3.64
  -1   5 -12    3.69    2.01
  -1   5 -13    0.35    0.87
  -1   5 -13    0.11    0.64
  -1   5 -13    0.26    0.63
  -1   5 -14    4.38    4.39
  -1   5 -14   10.90    4.16
  -1   5 -14    4.49    3.15
   1  -4 -12    6.21    3.45
   1  -4 -11    2.19    1.86
   1  -4 -10   47.72    4.60
   1  -4  -9   16.97    2.74
   1  -4  -8    5.58    2.17
   1  -4  -7    3.75    1.52
   1  -4  -6    8.69    1.66
   1  -4  -5    9.54    1.59
   1  -4  -4   42.33    2.68
   1  -4  -3   31.87    2.33
   1  -4  -2   19.17    1.69
   1  -4  -2   18.76    2.75
  -1   4   2   20.21    1.39
  -1   4   2   17.48    2.69
  -1   4   2   15.35    1.58
   1  -4  -1   15.94    1.28
   1  -4  -1   15.56    2.75
  -1   4   1   15.69    1.11
  -1   4   1   16.63    1.64
  -1   4   1   15.17    2.81
   1  -4   0    0.17    0.32
   1  -4   0    0.63    0.50
   1  -4   0    0.63    0.59
  -1   4   0    0.52    0.51
  -1   4   0    0.10    0.27
   1  -4   1    2.18    0.53
   1  -4   1    1.34    0.52
   1  -4   1    1.75    0.81
   1  -4   1    1.46    0.69
  -1   4  -1    1.42    0.67
  -1   4  -1    1.87    0.48
   1  -4   2  457.57   10.16
   1  -4   2  461.48   11.10
   1  -4   2  476.09   11.29
   1  -4   3   88.78    2.71
   1  -4   3   84.74    3.66
   1  -4   3   90.14    3.67
  -1   4  -3   82.73    4.38
   1  -4   4    7.45    2.01
   1  -4   4    7.44    0.69
  -1   4  -4    8.76    1.26
   1  -4   5    4.34    0.55
  -1   4  -5    4.61    1.54
  -1   4  -6    1.19    0.67
  -1   4  -7    5.21    2.44
  -1   4  -8    0.38    0.59
  -1   4  -9    1.01    1.13
  -1   4  -9    1.21    1.13
  -1   4 -10    9.74    4.70
  -1   4 -10   13.47    4.46
  -1   4 -11   10.52    4.52
  -1   4 -11    9.59    1.96
  -1   4 -11    8.86    3.56
  -1   4 -12    0.83    0.94
  -1   4 -12    0.64    0.88
  -1   4 -12    0.87    1.04
  -1   4 -13    2.39    3.09
  -1   4 -13    3.69    2.20
  -1   4 -14    0.98    1.31
  -1   4 -14    2.22    1.48
  -1   4 -14    0.46    0.83
   1  -3 -13    1.31    2.03
   1  -3 -12    1.58    1.67
   1  -3 -11    4.37    2.21
   1  -3 -10   23.46    3.60
   1  -3  -9    4.86    2.02
   1  -3  -8    6.60    1.63
   1  -3  -7    5.17    1.49
   1  -3  -6   11.77    1.59
   1  -3  -5    2.78    1.05
   1  -3  -4  354.97    8.93
   1  -3  -3  158.47    5.04
  -1   3   3  157.32    4.69
  -1   3   3  164.00    5.59
   1  -3  -2   47.20    2.16
  -1   3   2   48.68    1.88
  -1   3   2   45.65    2.38
   1  -3  -1  154.49    3.44
   1  -3  -1  148.33    3.52
  -1   3   1  149.76    3.58
  -1   3   1  150.96    3.37
   1  -3   0   77.34    2.03
   1  -3   0   72.67    2.92
   1  -3   0   71.47    2.30
  -1   3   0   72.67    2.05
  -1   3   0   74.65    2.44
   1  -3   1   23.57    1.06
   1  -3   1   24.63    1.58
   1  -3   1   23.45    1.52
  -1   3  -1   25.91    1.92
  -1   3  -1   23.40    0.99
   1  -3   2  744.59    8.92
   1  -3   2  783.16   10.51
   1  -3   2  750.72   10.12
  -1   3  -2  753.27   10.57
  -1   3  -2  754.31    8.78
   1  -3   3    0.37    0.39
   1  -3   3    0.28    0.19
   1  -3   3    0.36    0.48
  -1   3  -3    0.53    0.59
   1  -3   4   52.65    2.52
  -1   3  -4   55.14    2.63
  -1   3  -5   85.42    3.26
  -1   3  -5   82.97    3.53
  -1   3  -6    0.30    0.33
  -1   3  -6    0.21    0.48
  -1   3  -7   27.22    3.86
  -1   3  -8    0.45    0.85
  -1   3  -8    0.37    0.50
  -1   3  -9    0.09    0.86
  -1   3  -9    0.49    0.72
  -1   3  -9    0.38    0.48
  -1   3 -10    6.39    3.70
  -1   3 -10    7.25    1.64
  -1   3 -10    8.05    2.75
  -1   3 -11    0.71    0.95
  -1   3 -11    1.00    0.97
  -1   3 -12   73.80    4.10
  -1   3 -12   73.13    4.41
  -1   3 -13    1.00    1.35
  -1   3 -13    0.22    0.71
  -1   3 -14    1.95    1.54
  -1   3 -14    2.75    2.39
   1  -2 -13    0.96    1.54
   1  -2 -11    0.84    1.38
   1  -2 -10    5.74    2.43
   1  -2  -9    6.70    1.96
   1  -2  -8    0.64    0.85
   1  -2  -7  124.64    6.10
   1  -2  -6   12.00    1.57
   1  -2  -5   44.46    2.67
   1  -2  -4  201.55    6.01
  -1   2   4  226.52    6.33
   1  -2  -3   15.34    1.32
  -1   2   3   17.54    1.21
   1  -2  -1  212.80    3.75
  -1   2   1  212.07    3.49
  -1   2   1  204.93    3.59
   1  -2   0  104.92    2.19
  -1   2   0  106.93    2.05
  -1   2   0  104.48    2.58
   1  -2   1  607.42    6.97
   1  -2   1  630.27    8.25
   1  -2   1  650.93    8.37
  -1   2  -1  658.98    8.34
  -1   2  -1  626.87    7.07
   1  -2   2    3.78    1.23
   1  -2   2    2.18    0.21
   1  -2   2    2.70    0.94
  -1   2  -2    2.39    0.49
   1  -2   3    2.23    0.61
  -1   2  -3    1.74    0.88
  -1   2  -3    2.42    1.26
   1  -2   4   33.44    2.40
  -1   2  -4   31.43    2.91
  -1   2  -4   35.13    1.79
   1  -2   5    0.32    0.48
  -1   2  -5    0.72    0.47
  -1   2  -6  711.28    8.55
  -1   2  -7    0.26    0.33
  -1   2  -7    0.27    0.53
  -1   2  -8   13.59    4.88
  -1   2  -8   14.69    1.64
  -1   2  -9    0.61    0.82
  -1   2  -9    0.73    0.76
  -1   2 -10    1.80    1.55
  -1   2 -10    1.05    0.88
  -1   2 -11    6.32    4.28
  -1   2 -11    7.03    1.70
  -1   2 -12    3.52    4.45
  -1   2 -12    4.05    1.66
  -1   2 -13    1.05    1.86
  -1   2 -13    1.80    1.36
  -1   2 -13    2.40    1.39
  -1   2 -14    4.17    3.21
   1  -1 -14    0.93    1.12
   1  -1 -13    5.05    2.55
   1  -1 -12    7.31    2.33
   1  -1 -11   17.36    2.80
   1  -1 -11   15.18    1.40
   1  -1 -10   38.96    3.51
   1  -1  -9   14.44    2.31
   1  -1  -9   16.94    1.60
   1  -1  -8  273.64    7.39
   1  -1  -8  245.26    3.60
   1  -1  -7   10.01    1.47
   1  -1  -6    7.00    1.43
   1  -1  -6    6.72    0.57
   1  -1  -5   35.66    2.23
  -1   1   5   40.57    2.29
   1  -1  -4   15.21    1.31
  -1   1   4   17.58    1.26
   1  -1  -3   35.75    1.69
  -1   1   3   37.57    1.58
   1  -1  -2    1.58    0.53
   1  -1  -2    1.58    0.24
  -1   1   2    1.02    0.31
   1  -1   1    9.99    0.62
   1  -1   1    8.67    0.61
   1  -1   1    8.48    0.81
   1  -1   1    7.20    0.49
  -1   1  -1    7.59    0.61
  -1   1  -1    8.98    0.56
   1  -1   2   98.12    2.41
   1  -1   2   92.92    1.76
  -1   1  -2   92.36    2.32
  -1   1  -2   95.70    2.33
  -1   1  -2   99.10    2.09
   1  -1   3   51.14    1.96
  -1   1  -3   48.50    1.92
  -1   1  -3   49.29    1.79
   1  -1   4    1.31    0.42
  -1   1  -4    1.78    1.40
  -1   1  -4    2.02    0.65
  -1   1  -5  103.57    5.57
  -1   1  -5  115.27    3.74
  -1   1  -6  274.59    6.60
  -1   1  -6  251.89    5.15
  -1   1  -7    5.02    2.20
  -1   1  -7    3.98    0.82
  -1   1  -8  211.31    8.34
  -1   1  -8  204.51    4.93
  -1   1  -9   12.73    5.04
  -1   1  -9   11.42    1.71
  -1   1 -10    7.27    3.21
  -1   1 -10    7.64    1.60
  -1   1 -11   21.90    8.64
  -1   1 -11   18.97    2.15
  -1   1 -12    3.60    1.92
  -1   1 -12    0.16    0.67
  -1   1 -13    1.30    1.78
  -1   1 -14    5.21    5.05
   1   0 -12    9.92    2.39
   1   0 -12    7.48    1.33
   1   0 -11    3.44    1.80
   1   0 -10   15.49    2.21
   1   0 -10   14.43    1.36
   1   0  -9    7.79    1.93
   1   0  -8  256.14   10.12
   1   0  -7    1.88    0.85
   1   0  -6   54.04    2.72
   1   0  -5   33.11    1.93
  -1   0   5   31.42    1.87
   1   0  -4   10.23    1.03
  -1   0   4    9.96    0.98
   1   0  -3  465.05    6.76
  -1   0   3  464.43    6.64
   1   0  -2   20.49    0.87
  -1   0   2   20.31    0.82
   1   0   1    2.63    0.38
   1   0   1    2.22    0.36
   1   0   1    1.95    0.37
  -1   0  -1    2.44    0.85
  -1   0  -1    1.85    0.41
  -1   0  -1    1.75    0.32
   1   0   2  405.50    5.82
   1   0   2  420.47    6.35
   1   0   2  417.62    6.09
  -1   0  -2  402.25    6.05
  -1   0  -2  395.11    5.86
  -1   0  -2  397.05    5.79
   1   0   3   56.43    2.18
   1   0   3   54.23    2.39
   1   0   3   57.31    1.82
  -1   0  -3   60.30    2.28
  -1   0  -3   58.09    1.98
   1   0   4   10.30    1.11
   1   0   4   10.79    1.92
   1   0   4   11.61    0.94
  -1   0  -4   11.02    1.20
  -1   0  -4   10.81    1.06
   1   0   5  440.96   10.01
  -1   0  -5  442.14   10.46
  -1   0  -6   46.36    2.83
  -1   0  -6   43.44    2.07
  -1   0  -7    3.08    1.09
  -1   0  -7    2.73    1.02
  -1   0  -8   51.81    4.65
  -1   0  -8   53.15    4.24
  -1   0  -9    0.34    0.62
  -1   0  -9    0.85    0.73
  -1   0 -10    8.93    4.22
  -1   0 -10    6.38    1.32
  -1   0 -11    0.49    1.39
  -1   0 -11    1.10    0.87
  -1   0 -12    9.35    4.63
  -1   0 -13    0.84    1.05
   1   1 -15    1.57    2.05
   1   1 -14   17.26    7.41
   1   1 -13    0.16    1.04
   1   1 -12    0.37    0.46
   1   1 -12    2.37    1.10
   1   1  -6   21.11    1.66
  -1  -1   6   22.36    1.69
   1   1  -5    2.77    0.68
  -1  -1   5    2.97    0.75
   1   1  -4  681.21    9.26
  -1  -1   4  728.69    9.94
   1   1  -3   99.74    2.16
  -1  -1   3  106.92    2.30
   1   1  -2   36.55    0.89
  -1  -1   2   37.36    0.91
  -1  -1   2   37.48    1.15
   1   1  -1 2278.78   45.37
  -1  -1   1 2167.96   43.25
   1   1   0   28.27    1.11
   1   1   0   26.68    0.85
   1   1   0   29.64    1.24
  -1  -1   0   26.54    1.14
  -1  -1   0   26.60    0.84
   1   1   1    0.32    0.28
   1   1   1    0.59    0.38
  -1  -1  -1    0.53    0.31
  -1  -1  -1    0.17    0.30
  -1  -1  -1    0.63    0.47
  -1  -1  -1    0.50    0.14
   1   1   2  917.08   12.05
   1   1   2  938.22   19.88
   1   1   2  946.55   19.82
  -1  -1  -2  901.07   11.83
  -1  -1  -2  928.27   19.41
  -1  -1  -2  920.54   12.24
   1   1   3    0.20    0.41
   1   1   3    1.31    0.70
   1   1   3    0.18    0.32
  -1  -1  -3    0.50    0.43
  -1  -1  -3    0.11    0.42
  -1  -1  -3    0.20    0.48
   1   1   4   12.50    1.25
   1   1   4   16.48    2.24
   1   1   4   14.65    1.06
  -1  -1  -4   16.96    1.59
  -1  -1  -4   16.05    1.21
   1   1   5   24.36    1.28
  -1  -1  -5   23.93    2.01
  -1  -1  -5   24.17    1.48
  -1  -1  -6    4.74    1.09
  -1  -1  -6    5.57    0.98
  -1  -1  -7    0.62    0.72
  -1  -1  -7    1.56    0.77
  -1  -1  -8   22.54    2.79
  -1  -1  -8   24.28    1.85
  -1  -1  -9    5.96    1.77
  -1  -1  -9   -0.03    0.33
  -1  -1 -10    2.67    1.74
  -1  -1 -10    0.02    0.42
  -1  -1 -11    1.78    2.22
  -1  -1 -12   16.79    8.69
  -1  -1 -13    3.43    3.62
   1   2 -15    1.18    1.36
   1   2 -14    0.40    0.51
   1   2 -14    1.69    0.97
   1   2 -13    6.01    4.97
   1   2 -13    9.39    1.71
   1   2 -12   11.96    4.25
   1   2 -11    2.03    0.92
   1   2 -10    5.34    2.38
   1   2  -9    3.72    2.14
   1   2  -8    7.95    3.48
   1   2  -7   11.91    2.00
   1   2  -6    2.68    1.35
   1   2  -5    4.81    1.64
   1   2  -4  171.60    3.30
  -1  -2   4  177.75    3.51
   1   2  -3    4.08    1.20
  -1  -2   3    3.27    0.41
  -1  -2   3    2.69    0.50
   1   2  -2   26.40    1.12
  -1  -2   2   25.23    1.21
   1   2  -1  138.61    3.03
   1   2  -1  143.08    2.95
  -1  -2   1  141.41    3.18
  -1  -2   1  146.01    2.21
   1   2   0   34.02    1.52
   1   2   0   34.31    1.15
   1   2   0   33.85    1.23
  -1  -2   0   31.78    1.64
  -1  -2   0   32.74    1.22
   1   2   1  242.56    4.83
   1   2   1  229.41    4.17
   1   2   1  228.97    4.33
  -1  -2  -1  236.21    5.01
  -1  -2  -1  232.51    4.37
  -1  -2  -1  235.66    3.67
  -1  -2  -1  238.21    3.60
   1   2   2    6.83    0.93
   1   2   2    5.35    0.70
   1   2   2    6.51    1.25
   1   2   2    6.45    2.20
  -1  -2  -2    6.09    0.98
  -1  -2  -2    6.33    2.79
   1   2   3    4.46    1.52
   1   2   3    4.89    0.85
   1   2   3    5.36    1.40
   1   2   3    3.31    0.62
  -1  -2  -3    5.34    1.00
  -1  -2  -3    5.58    2.69
   1   2   4   17.74    1.22
  -1  -2  -4   17.80    1.93
  -1  -2  -4   17.13    1.77
  -1  -2  -4   17.23    1.73
   1   2   5    0.79    0.51
  -1  -2  -5    3.30    1.19
  -1  -2  -5    1.26    0.72
   1   2   6   75.73    2.37
  -1  -2  -6   91.85    4.33
  -1  -2  -7   29.83    3.50
  -1  -2  -8  140.59   28.91
  -1  -2  -9    3.38    1.47
  -1  -2 -10    6.38    2.20
  -1  -2 -11    5.21    2.42
  -1  -2 -12    5.62    4.17
   1   3 -15    0.39    1.09
   1   3 -14    1.48    1.75
   1   3 -13   29.63    5.49
   1   3 -12   26.81    5.60
   1   3 -11   13.74    4.40
   1   3 -10  126.83    6.62
   1   3  -8    7.87    2.80
   1   3  -7   45.22    2.36
   1   3  -6  101.43    3.45
  -1  -3   6  102.16    3.58
   1   3  -5   13.31    1.55
  -1  -3   5   10.93    1.05
  -1  -3   5   11.03    1.02
  -1  -3   4    5.59    1.48
  -1  -3   4    4.50    0.65
   1   3  -3  334.19    7.75
  -1  -3   3  306.03    7.31
   1   3  -2   16.42    1.16
   1   3  -2   14.82    1.84
  -1  -3   2   16.49    1.26
   1   3  -1    0.24    0.40
   1   3  -1    0.33    0.20
   1   3  -1    0.28    0.29
  -1  -3   1    0.27    0.45
  -1  -3   1    0.35    0.26
   1   3   0  384.07    9.32
   1   3   0  414.41    9.07
  -1  -3   0  410.06   10.03
  -1  -3   0  407.39    9.19
  -1  -3   0  407.69    9.18
   1   3   1  456.66   10.98
   1   3   1  477.35   10.83
   1   3   1  493.56   11.46
  -1  -3  -1  460.54   11.37
  -1  -3  -1  459.70   10.67
  -1  -3  -1  466.88   10.27
   1   3   2    0.09    0.27
   1   3   2    0.94    0.52
   1   3   2    0.08    0.18
  -1  -3  -2    0.15    0.50
  -1  -3  -2    0.11    0.38
  -1  -3  -2    0.13    0.23
   1   3   3   10.31    1.77
   1   3   3    9.41    2.45
  -1  -3  -3   10.03    3.55
  -1  -3  -3   12.86    1.38
   1   3   4   11.46    2.29
   1   3   4   10.63    1.13
  -1  -3  -4   11.85    2.66
  -1  -3  -4   10.67    1.49
   1   3   5   26.52    2.57
  -1  -3  -5   32.90    2.61
   1   3   6    3.15    0.85
   1   3   7    9.57    1.12
  -1  -3  -7   14.62    2.62
  -1  -3  -8   37.85    3.90
  -1  -3  -9    1.05    1.56
  -1  -3 -10   11.58    2.68
  -1  -3 -11    5.78    2.17
   1   4 -15    0.74    0.62
   1   4 -14    2.72    2.28
   1   4 -13    7.21    4.46
   1   4 -12   15.83    6.21
   1   4 -11   39.97    6.57
   1   4 -10   17.33    4.66
   1   4  -9    1.93    1.06
   1   4  -8   37.49    2.70
  -1  -4   8   40.95    2.03
   1   4  -7    1.71    0.84
  -1  -4   7    1.48    0.56
  -1  -4   7    1.41    0.61
  -1  -4   6   54.34    2.22
  -1  -4   6   55.41    2.26
  -1  -4   5  504.90    7.25
  -1  -4   5  500.50    7.12
   1   4  -4    8.74    1.83
   1   4  -4   10.69    1.06
  -1  -4   4    9.50    1.14
  -1  -4   4    9.35    1.25
   1   4  -3   34.94    1.73
   1   4  -3   38.94    2.27
  -1  -4   3   40.44    2.09
   1   4  -2    0.08    0.29
   1   4  -2    0.15    0.26
  -1  -4   2    0.51    0.44
  -1  -4   2    0.03    0.16
   1   4  -1    0.56    0.25
   1   4  -1    0.18    0.48
  -1  -4   1    0.48    0.30
  -1  -4   1    0.70    0.50
  -1  -4   1    0.40    0.45
   1   4   0    0.57    0.30
  -1  -4   0    0.45    0.49
  -1  -4   0    0.60    0.61
  -1  -4   0    0.79    0.70
   1   4   1    0.20    0.26
  -1  -4  -1    1.04    0.73
  -1  -4  -1    0.60    0.56
  -1  -4  -1    0.17    0.35
  -1  -4  -1    0.21    0.22
   1   4   2   52.01    2.32
   1   4   2   52.19    5.09
  -1  -4  -2   44.27    4.51
  -1  -4  -2   48.50    2.19
   1   4   3    0.03    0.35
   1   4   3    1.62    0.74
  -1  -4  -3    1.71    0.75
  -1  -4  -3    1.44    0.67
   1   4   4    8.01    2.08
   1   4   4   10.28    1.41
  -1  -4  -4    9.86    3.81
  -1  -4  -4   10.62    1.65
   1   4   5   31.06    3.46
  -1  -4  -5   33.97    3.59
  -1  -4  -5   31.95    3.53
   1   4   6    0.17    0.41
   1   4   6    1.21    1.05
  -1  -4  -6    4.22    1.48
  -1  -4  -7   72.20    4.77
  -1  -4  -8   15.23    2.53
  -1  -4  -9    5.51    2.25
  -1  -4 -10    6.33    2.28
  -1  -4 -11    0.35    0.90
   1   5 -15    1.55    1.56
   1   5 -15    1.57    1.55
   1   5 -14    3.85    2.36
   1   5 -14    2.87    2.17
   1   5 -13    8.04    2.74
   1   5 -12   71.92    6.13
   1   5 -11    0.62    0.99
  -1  -5  11    0.07    0.54
   1   5 -10   15.96    1.92
  -1  -5  10   20.92    2.03
  -1  -5   9    3.58    0.99
   1   5  -8    3.02    1.35
  -1  -5   8    2.88    0.85
   1   5  -7   46.86    2.99
  -1  -5   7   44.68    2.25
  -1  -5   7   48.60    2.29
   1   5  -6    6.51    3.06
  -1  -5   6    8.27    2.33
  -1  -5   6    7.76    1.13
   1   5  -5    1.64    1.08
  -1  -5   5    2.40    0.71
  -1  -5   5    3.62    1.23
   1   5  -4  101.56    4.49
  -1  -5   4  104.31    2.90
  -1  -5   3    1.80    0.45
  -1  -5   3    2.70    0.97
   1   5  -2   10.53    4.89
  -1  -5   2    9.24    1.44
  -1  -5   2   12.69    2.94
  -1  -5   2   11.26    0.97
  -1  -5   1  199.26    4.07
  -1  -5   1  202.95    5.54
   1   5   0   40.81    1.67
  -1  -5   0   42.75    2.13
  -1  -5   0   44.95    2.95
  -1  -5   0   44.58    4.33
  -1  -5   0   39.74    2.74
   1   5   1   61.25    2.88
  -1  -5  -1   60.44    3.21
  -1  -5  -1   57.90    6.08
  -1  -5  -1   54.20    3.16
  -1  -5  -2   36.71    2.41
  -1  -5  -2   43.28    4.43
  -1  -5  -2   36.35    3.26
   1   5   3    0.08    0.16
  -1  -5  -3    0.55    0.61
  -1  -5  -3    0.21    0.84
  -1  -5  -3    0.33    0.55
   1   5   4    1.45    0.85
   1   5   4    0.94    1.00
  -1  -5  -4    2.06    1.89
  -1  -5  -4    3.14    1.51
  -1  -5  -4    1.37    0.84
   1   5   5    1.72    0.87
   1   5   5    0.59    0.62
  -1  -5  -5    3.73    2.07
  -1  -5  -5    3.90    1.64
  -1  -5  -5    2.35    0.78
  -1  -5  -6   -0.17    0.67
  -1  -5  -7    2.30    1.50
  -1  -5  -8   19.59    3.32
  -1  -5  -9    1.58    1.88
  -1  -5 -10    1.77    2.33
   1   6 -14    2.05    1.43
  -1  -6  14   -0.06    0.45
   1   6 -13    1.19    1.58
  -1  -6  13    3.28    1.44
   1   6 -12    5.62    2.84
  -1  -6  12    7.69    1.60
   1   6 -11   23.31    8.67
  -1  -6  11   32.66    2.51
   1   6 -10   13.35    5.22
  -1  -6  10   13.35    1.79
   1   6  -9    4.90    3.09
  -1  -6   9    3.75    1.21
   1   6  -8    6.52    3.31
  -1  -6   8    6.82    1.27
   1   6  -7   66.69    6.95
   1   6  -6    0.37    0.43
  -1  -6   6    1.21    0.61
   1   6  -5   30.33    3.68
  -1  -6   5   32.21    3.53
  -1  -6   5   32.12    2.34
  -1  -6   4    2.29    0.52
  -1  -6   4    1.88    1.08
   1   6  -3    1.15    1.24
  -1  -6   3    0.75    0.42
  -1  -6   3    1.16    0.78
   1   6  -2  105.07    5.06
  -1  -6   2  114.47    4.46
  -1  -6   2  119.61   10.35
  -1  -6   1   93.80    3.02
  -1  -6   1   92.95    4.50
  -1  -6   1   99.14    4.96
   1   6   0    0.05    0.21
  -1  -6   0    0.00    0.39
  -1  -6   0    0.96    1.25
  -1  -6   0    0.94    0.65
  -1  -6  -1   19.81    2.16
  -1  -6  -1   23.76    6.46
  -1  -6  -2   11.61    1.88
  -1  -6  -2   10.38    3.32
  -1  -6  -3    2.63    1.32
  -1  -6  -3    2.91    1.87
  -1  -6  -4    0.70    1.06
  -1  -6  -4    0.78    2.20
  -1  -6  -5    1.40    1.33
  -1  -6  -5    0.31    1.02
  -1  -6  -6   20.59    2.82
  -1  -6  -7   -0.04    0.81
  -1  -6  -8    1.57    1.52
  -1  -6  -9   12.67    4.88
   1   7 -14    0.32    0.90
  -1  -7  14    1.85    1.30
   1   7 -13   13.37    5.25
  -1  -7  13   14.86    2.07
   1   7 -12    7.94    3.90
  -1  -7  12    9.45    1.89
   1   7 -11    2.47    1.91
  -1  -7  11    1.54    0.91
   1   7 -10   34.87    6.24
  -1  -7  10   37.44    2.73
   1   7  -9    0.22    0.57
   1   7  -8   30.91    3.43
  -1  -7   8   29.44    2.36
   1   7  -7   49.34    7.37
  -1  -7   7   42.19    2.74
   1   7  -6    0.49    1.02
  -1  -7   6    1.63    0.63
  -1  -7   6    2.72    1.21
  -1  -7   5    3.90    1.08
  -1  -7   5    3.89    0.73
  -1  -7   5    4.47    1.42
   1   7  -4   19.58    5.34
  -1  -7   4   21.44    2.72
  -1  -7   4   27.32    6.20
  -1  -7   4   21.95    2.05
   1   7  -3    2.90    2.34
  -1  -7   3    4.28    1.68
  -1  -7   3    4.45    1.86
  -1  -7   3    3.68    0.85
  -1  -7   2    5.50    0.96
  -1  -7   2    7.82    2.37
  -1  -7   1    4.36    1.31
  -1  -7   1    1.44    1.44
  -1  -7   1    2.81    1.92
  -1  -7   0    5.70    1.27
  -1  -7   0    5.99    2.93
  -1  -7   0    7.97    3.99
  -1  -7  -1    8.72    1.64
  -1  -7  -1   11.56    4.90
  -1  -7  -2    1.27    1.14
  -1  -7  -2    2.09    2.05
  -1  -7  -3   50.45    3.79
  -1  -7  -3   46.07   10.21
  -1  -7  -4    3.73    1.58
  -1  -7  -4    3.27    2.26
  -1  -7  -5    0.93    1.22
  -1  -7  -5    0.77    1.19
  -1  -7  -6    5.22    1.98
  -1  -7  -7    1.26    1.40
   1   8 -13   10.13    5.61
  -1  -8  13    9.37    3.51
   1   8 -12    4.87    4.18
  -1  -8  12    5.09    1.69
   1   8 -11   16.03    8.08
  -1  -8  11   18.97    2.54
  -1  -8  10    1.51    1.14
   1   8  -9    1.96    1.57
  -1  -8   9    1.84    1.03
   1   8  -8    1.55    1.39
  -1  -8   8    3.58    1.42
   1   8  -7    1.09    1.30
  -1  -8   7    0.49    0.88
  -1  -8   6    5.61    1.43
  -1  -8   6    8.38    1.89
  -1  -8   6    4.78    2.08
   1   8  -5   77.43    5.58
  -1  -8   5   73.88    4.19
  -1  -8   5   69.96    9.98
  -1  -8   5   71.86    2.53
   1   8  -4   19.29    8.93
  -1  -8   4   24.44    2.75
  -1  -8   4   20.19    6.90
  -1  -8   4   19.90    1.68
  -1  -8   3  108.65    3.46
  -1  -8   3  110.13    5.39
  -1  -8   3  115.77   11.55
  -1  -8   2    1.22    0.81
  -1  -8   2    2.29    1.31
  -1  -8   2    1.11    1.29
  -1  -8   1   16.34    1.70
  -1  -8   1   21.98    5.83
  -1  -8   0    1.38    1.06
  -1  -8   0    0.30    0.76
  -1  -8  -1    4.76    1.38
  -1  -8  -1    3.96    2.69
  -1  -8  -2   36.49    3.23
  -1  -8  -2   40.39    7.68
  -1  -8  -3    2.27    1.32
  -1  -8  -3    1.16    1.52
  -1  -8  -4    1.86    1.52
  -1  -8  -4    0.79    1.02
  -1  -8  -5   18.98    3.24
  -1  -8  -5   16.97    3.63
  -1  -8  -6    4.80    2.51
   1   9 -12    0.30    1.24
  -1  -9  12    1.18    1.09
   1   9 -11    9.95    6.19
  -1  -9  11   12.98    2.32
   1   9 -10    0.25    1.20
  -1  -9  10    1.15    1.26
   1   9  -9   46.87    6.25
  -1  -9   9   52.96   15.29
   1   9  -8    0.70    1.90
  -1  -9   8    1.07    0.99
  -1  -9   8    0.48    0.82
  -1  -9   7    4.18    0.91
  -1  -9   7    3.14    1.40
  -1  -9   7    5.51    3.15
   1   9  -6    1.04    1.21
  -1  -9   6    3.52    1.67
  -1  -9   6    1.11    1.00
  -1  -9   6    1.13    0.65
  -1  -9   5    0.01    0.58
  -1  -9   5    1.00    0.64
  -1  -9   4    0.15    0.51
  -1  -9   4    0.44    1.04
  -1  -9   4    0.81    1.14
  -1  -9   3    2.36    1.06
  -1  -9   3    3.85    1.92
  -1  -9   3    1.78    1.20
  -1  -9   2    1.49    0.81
  -1  -9   2    1.32    1.56
  -1  -9   2    0.22    0.62
  -1  -9   1    2.44    1.06
  -1  -9   1    1.07    1.32
  -1  -9   1    1.07    1.09
  -1  -9   0    0.94    0.86
  -1  -9  -1    2.32    1.35
  -1  -9  -1    1.32    2.30
  -1  -9  -2    2.65    1.52
  -1  -9  -2    2.99    2.40
  -1  -9  -3    2.50    1.37
  -1  -9  -3    1.29    1.89
  -1  -9  -4    0.46    1.03
  -1  -9  -4    0.11    1.08
   1  10 -11    0.51    1.42
  -1 -10  11    2.18    1.56
   1  10 -10    4.59    5.71
  -1 -10  10    8.09    3.26
  -1 -10  10    8.17    4.13
   1  10  -9    0.08    0.86
  -1 -10   9    2.18    1.61
  -1 -10   9    0.14    1.01
  -1 -10   8    0.62    0.74
  -1 -10   8    1.20    1.73
   1  10  -7   16.59    9.19
  -1 -10   7   20.85    2.68
  -1 -10   7   13.61    6.95
  -1 -10   6    4.78    2.01
  -1 -10   6    1.77    1.97
  -1 -10   5   -0.02    0.68
  -1 -10   5    0.57    1.09
  -1 -10   4    1.22    0.84
  -1 -10   4    0.47    1.12
  -1 -10   4    0.31    0.92
  -1 -10   3    2.05    1.10
  -1 -10   3    0.49    1.36
  -1 -10   3    0.35    0.79
  -1 -10   2    4.54    1.24
  -1 -10   2    5.75    2.81
  -1 -10   2    4.78    1.88
  -1 -10   1    6.61    1.58
  -1 -10   1    6.27    5.13
  -1 -10   0    1.24    1.26
  -1 -10   0    1.73    2.35
  -1 -10  -1    1.04    1.06
  -1 -10  -2    0.57    1.11
  -1 -10  -2    0.08    1.05
  -1 -11   8    1.03    1.44
  -1 -11   8    1.56    1.47
  -1 -11   7   13.63    5.06
  -1 -11   7    7.18    5.71
  -1 -11   6    0.59    1.05
  -1 -11   6    0.18    0.81
  -1 -11   5    1.52    1.61
  -1 -11   5    0.53    1.16
  -1 -11   4    7.61    4.93
  -1 -11   4    7.42    3.68
  -1 -11   3    3.03    2.56
  -1 -11   3    2.25    2.31
  -1 -11   2    1.68    2.14
  -1 -11   1   -0.05    0.91
   2 -12  -1    3.36    1.74
   2 -12  -1    3.34    2.06
   2 -12   0    0.60    0.94
   2 -12   0    0.76    0.78
   2 -12   1    0.39    0.63
   2 -12   1    1.08    1.12
   2 -12   2    2.28    1.19
   2 -12   2    1.98    2.18
   2 -12   3    1.51    1.00
   2 -12   3    1.34    2.61
   2 -12   4    0.46    0.87
   2 -12   4    0.05    1.58
   2 -12   4    1.19    1.58
   2 -12   5    1.42    1.07
   2 -12   5    0.68    1.16
   2 -12   5    1.58    2.80
   2 -12   6    4.06    1.43
   2 -12   6    0.87    1.50
   2 -12   6    1.03    1.04
   2 -12   7    6.94    2.64
   2 -12   7    7.12    4.23
   2 -12   8    1.14    0.77
   2 -12   8   -0.29    0.88
   2 -11  -4    2.54    2.22
   2 -11  -3    4.76    1.78
   2 -11  -2    2.49    1.37
   2 -11  -1    2.36    1.26
   2 -11  -1    0.94    1.13
   2 -11   0    5.56    1.78
   2 -11   0    6.46    3.01
   2 -11   1   42.27    3.46
   2 -11   1   38.48   11.33
   2 -11   2    1.27    1.20
   2 -11   2    0.20    0.86
   2 -11   3    3.26    1.28
   2 -11   3    2.55    1.31
   2 -11   4    7.94    1.55
   2 -11   4    9.69    4.24
   2 -11   4    7.94    5.46
   2 -11   5    0.94    0.82
   2 -11   5    0.29    0.77
   2 -11   5    0.60    0.95
   2 -11   6    0.89    0.90
   2 -11   6    0.38    0.49
   2 -11   6    1.28    2.01
   2 -11   7    8.99    1.94
   2 -11   7    5.49    4.08
   2 -11   8    1.70    2.44
   2 -11   9    1.07    1.68
   2 -11  10    2.86    3.55
   2 -10  -6    1.20    1.15
   2 -10  -5    3.74    2.08
   2 -10  -4    0.55    0.83
   2 -10  -3    4.87    1.70
   2 -10  -2   12.42    2.29
   2 -10  -2   10.71    2.55
   2 -10  -1    2.15    1.46
   2 -10  -1   -0.16    0.86
   2 -10   0   19.33    2.51
   2 -10   0   18.82    7.55
   2 -10   1   16.25    2.24
   2 -10   1   13.63    7.73
   2 -10   2    2.03    1.09
   2 -10   2    1.28    1.84
   2 -10   3   30.28    2.42
   2 -10   3   28.46    9.17
   2 -10   3   34.61    7.36
   2 -10   4    3.58    1.15
   2 -10   4    3.78    1.84
   2 -10   4    3.82    1.66
   2 -10   5    7.57    1.26
   2 -10   5    6.95    2.84
   2 -10   5    6.56    4.55
   2 -10   6    6.07    1.66
   2 -10   6    4.83    2.99
   2 -10   7   18.92    2.13
   2 -10   7   15.54    8.51
   2 -10   8    1.16    0.78
   2 -10   8    2.24    2.40
   2 -10   9   13.84    7.02
   2 -10  10    3.33    2.57
   2 -10  11    1.10    1.81
   2  -9  -8    2.61    2.22
   2  -9  -7    0.75    0.99
   2  -9  -6   12.05    2.97
   2  -9  -5    3.27    1.83
   2  -9  -4    1.65    1.29
   2  -9  -3   23.49    2.71
   2  -9  -2   -0.22    0.67
   2  -9  -2    0.85    0.85
   2  -9  -1    8.87    1.93
   2  -9  -1    5.33    2.61
   2  -9   0  117.33    5.08
   2  -9   0  121.55   25.71
   2  -9   1    0.47    0.92
   2  -9   1    1.16    1.33
   2  -9   2    0.74    0.65
   2  -9   2    2.40    1.35
   2  -9   2    1.91    1.19
   2  -9   3    1.23    0.78
   2  -9   3    2.03    1.46
   2  -9   3    1.84    1.48
   2  -9   4    6.45    1.23
   2  -9   4    6.54    2.75
   2  -9   4    8.63    3.38
   2  -9   5   28.93    2.41
   2  -9   5   27.76    9.14
   2  -9   6    0.56    0.71
   2  -9   6    0.65    1.00
   2  -9   7    0.92    0.89
   2  -9   7    1.05    1.12
   2  -9   8    1.89    0.89
   2  -9   8    1.72    1.99
   2  -9   9    0.17    0.46
  -2   9  -9    0.68    1.00
   2  -9  10    0.43    0.94
  -2   9 -10    0.50    1.07
   2  -9  11    1.85    1.82
  -2   9 -11    1.76    2.05
   2  -9  12    1.11    1.54
  -2   9 -12    0.22    0.78
   2  -8  -9    1.05    1.11
   2  -8  -8    3.93    1.95
   2  -8  -7    0.77    1.09
   2  -8  -6    1.27    1.33
   2  -8  -5   13.45    2.46
   2  -8  -4    1.26    1.00
   2  -8  -3   22.53    2.76
   2  -8  -2   13.47    2.20
   2  -8  -2   14.14    2.26
   2  -8  -1   10.91    1.76
   2  -8  -1   10.80    3.38
   2  -8   0    0.84    0.86
   2  -8   0    2.66    1.56
   2  -8   1    0.50    0.67
   2  -8   1    0.66    1.00
   2  -8   2   83.01    6.14
   2  -8   2   81.61    7.28
   2  -8   2   76.54    7.86
   2  -8   3    2.89    0.81
   2  -8   3    2.42    1.56
   2  -8   3    2.86    2.60
   2  -8   4   37.16    3.42
   2  -8   4   41.41   10.43
   2  -8   5    9.06    1.38
   2  -8   5    9.57    4.21
   2  -8   6    1.17    0.80
   2  -8   6    1.19    1.47
   2  -8   7   19.78    7.03
  -2   8  -7   21.17    2.51
   2  -8   8    3.36    1.15
  -2   8  -8    0.77    0.89
   2  -8   9   17.46    1.54
   2  -8   9   15.45    5.18
  -2   8  -9   14.75    5.87
   2  -8  10   18.69    6.15
  -2   8 -10   18.04    7.82
   2  -8  11    1.77    1.78
  -2   8 -11    0.36    1.11
   2  -8  12    3.68    2.20
  -2   8 -12    2.10    3.75
   2  -8  13   12.58    8.32
  -2   8 -13   20.41    7.35
  -2   8 -13    8.05    7.29
   2  -7 -10    2.83    2.23
   2  -7  -9    1.31    1.38
   2  -7  -8    0.75    1.04
   2  -7  -7    0.32    0.91
   2  -7  -6    3.69    1.55
   2  -7  -5    6.70    1.97
   2  -7  -4    4.80    1.66
   2  -7  -3    6.34    1.64
   2  -7  -2    2.78    1.15
   2  -7  -2    1.51    1.07
   2  -7  -1    4.17    1.20
   2  -7  -1    3.55    2.25
   2  -7   0   30.42    2.22
   2  -7   0   28.36    5.30
   2  -7   1  148.50    5.89
   2  -7   1  126.79    6.63
   2  -7   2  112.61    5.12
   2  -7   2  104.37    5.24
   2  -7   2  104.90    5.63
   2  -7   3   10.43    3.10
   2  -7   3   12.25    5.01
  -2   7  -3    9.55    1.02
   2  -7   4   99.88    3.18
   2  -7   4   91.83    5.03
  -2   7  -4   96.37    2.50
   2  -7   5    4.15    0.95
   2  -7   5    3.97    1.97
   2  -7   6   23.25    5.99
  -2   7  -6   17.81    2.66
   2  -7   7   62.87    2.28
  -2   7  -7   69.82   10.39
   2  -7   8    1.82    0.74
   2  -7   8    2.46    1.20
  -2   7  -8    1.06    1.50
   2  -7   9    2.80    1.98
  -2   7  -9    2.17    1.25
   2  -7  10    3.94    0.90
   2  -7  10    3.05    1.82
  -2   7 -10    3.74    2.47
  -2   7 -11    9.58    4.03
  -2   7 -12    1.27    1.47
  -2   7 -12    0.77    0.96
  -2   7 -13    0.60    1.13
  -2   7 -13   -0.10    0.76
   2  -6 -11   11.89    5.35
   2  -6 -10    1.87    2.26
   2  -6  -9    0.98    1.26
   2  -6  -8   26.61    3.53
   2  -6  -7    4.90    2.03
   2  -6  -6    0.72    0.87
   2  -6  -5   11.72    2.13
   2  -6  -4   74.43    4.00
   2  -6  -3    2.82    1.21
   2  -6  -2  107.54    5.05
   2  -6  -1    8.79    1.27
   2  -6  -1    7.96    2.42
   2  -6   0   25.66    1.72
   2  -6   0   28.59    3.32
   2  -6   1   74.28    2.65
   2  -6   1   82.09    4.62
   2  -6   1   80.25    3.46
  -2   6  -1   83.13    2.79
   2  -6   2    0.30    0.40
   2  -6   2   -0.04    0.54
  -2   6  -2    0.63    0.47
   2  -6   3   74.79    2.54
   2  -6   3   84.00    4.27
  -2   6  -3   80.38    2.15
   2  -6   4   19.29    1.22
   2  -6   4   20.75    3.10
  -2   6  -4   19.94    0.99
   2  -6   5    0.85    0.43
  -2   6  -5    0.08    0.45
   2  -6   6   82.96    2.23
  -2   6  -6   83.20    9.11
   2  -6   7    6.04    0.79
   2  -6   7    6.18    2.25
  -2   6  -7    7.06    4.10
   2  -6   8  114.90    2.78
  -2   6  -8  113.76    7.10
   2  -6   9  416.06  128.51
  -2   6  -9  406.40   11.06
   2  -6  10    1.03    0.67
  -2   6 -10    0.58    0.63
   2  -6  11   13.72    1.27
  -2   6 -11   11.45    2.20
  -2   6 -11   12.81    5.51
  -2   6 -12    1.08    1.04
  -2   6 -12    0.61    1.31
  -2   6 -13    3.08    1.66
  -2   6 -13    1.40    1.43
   2  -5 -12    2.05    1.93
   2  -5 -11   13.47    3.38
   2  -5 -10    5.62    2.79
   2  -5  -9    2.55    1.88
   2  -5  -8    7.74    1.98
   2  -5  -7    0.98    0.96
   2  -5  -6    2.17    1.27
   2  -5  -5   49.68    3.30
   2  -5  -4    1.92    0.99
  -2   5   4    1.45    0.45
   2  -5  -3   23.67    2.04
   2  -5  -2   64.19    3.00
   2  -5  -1   11.66    1.23
   2  -5  -1   10.33    1.24
   2  -5   0    2.71    0.69
   2  -5   0    2.98    1.24
   2  -5   1  100.83    4.08
   2  -5   1   98.43    4.10
  -2   5  -1   96.76    3.05
   2  -5   2   16.73    2.30
   2  -5   2   15.52    1.47
  -2   5  -2   17.18    1.03
   2  -5   3   38.01    1.59
   2  -5   3   32.69    2.27
   2  -5   4    0.58    0.54
   2  -5   5    3.68    0.46
  -2   5  -5    3.78    1.22
   2  -5   6    4.65    0.52
   2  -5   6    6.63    2.97
  -2   5  -6    7.46    3.19
   2  -5   7    3.24    0.56
  -2   5  -7    3.95    1.35
  -2   5  -8    1.88    0.84
  -2   5  -9    3.30    1.48
  -2   5  -9    4.28    2.53
  -2   5 -10   20.76    2.44
  -2   5 -10   25.50    3.56
  -2   5 -11    1.11    1.08
  -2   5 -11    2.27    1.39
  -2   5 -11    0.25    0.85
  -2   5 -12    1.24    1.63
  -2   5 -12    0.40    0.76
  -2   5 -12    0.11    0.57
  -2   5 -13   13.61    2.67
  -2   5 -13   10.59    2.27
  -2   5 -13    6.04    3.91
   2  -4 -13    3.02    2.42
   2  -4 -12   10.87    3.02
   2  -4 -11    3.07    1.98
   2  -4 -10    9.96    2.44
   2  -4  -9    1.68    1.40
   2  -4  -8   21.80    2.69
   2  -4  -7    6.78    1.52
   2  -4  -6   27.37    2.66
   2  -4  -5   47.71    2.91
   2  -4  -4    0.55    0.63
  -2   4   4    0.58    0.35
   2  -4  -3    1.51    0.90
   2  -4  -2    9.21    1.30
  -2   4   2    6.24    0.83
  -2   4   2    5.68    2.61
   2  -4  -1    7.58    0.93
  -2   4   1    8.96    0.86
  -2   4   1    7.34    2.46
  -2   4   1    7.40    0.92
   2  -4   0   39.62    1.85
  -2   4   0   38.75    2.83
   2  -4   1  140.90    4.15
   2  -4   1  137.76    4.98
  -2   4  -1  143.25    4.59
   2  -4   2  257.53    8.70
   2  -4   2  270.22    7.56
  -2   4  -2  271.93    6.98
   2  -4   3   22.80    0.94
   2  -4   3   22.94    1.76
   2  -4   3   22.52    1.85
   2  -4   4  134.28    5.47
   2  -4   4  138.00    4.61
  -2   4  -4  133.11    5.31
   2  -4   5   12.32    0.64
   2  -4   5   13.40    2.35
  -2   4  -5   13.43    1.76
  -2   4  -7   25.80    2.24
  -2   4  -7   22.71    2.01
  -2   4  -7   24.14    2.11
  -2   4  -8    2.96    1.78
  -2   4  -8    2.95    1.11
  -2   4  -8    2.64    1.76
  -2   4  -9   10.90    3.67
  -2   4  -9   10.85    1.88
  -2   4  -9    9.89    4.39
  -2   4 -10   51.67    5.84
  -2   4 -10   65.68    4.00
  -2   4 -10   60.42    3.63
  -2   4 -11   10.57    4.76
  -2   4 -11   10.02    2.30
  -2   4 -11    7.87    3.01
  -2   4 -12    1.68    2.32
  -2   4 -12    0.63    1.01
  -2   4 -12    1.55    1.07
  -2   4 -13    5.63    2.01
  -2   4 -13    4.84    3.77
   2  -3 -13    5.63    2.67
   2  -3 -12    8.54    2.87
   2  -3 -11   17.87    3.38
   2  -3 -10   47.93    4.30
   2  -3  -9   10.87    2.32
   2  -3  -8    0.73    0.89
   2  -3  -7    4.77    1.33
   2  -3  -6    5.49    1.27
   2  -3  -5   60.84    3.26
   2  -3  -4   81.77    3.42
  -2   3   4   98.34    2.37
   2  -3  -3  145.10    4.76
  -2   3   3  143.49    4.27
  -2   3   3  144.27    3.66
   2  -3  -2  786.84   11.11
  -2   3   2  782.03   10.51
  -2   3   2  802.97   10.21
   2  -3  -1  159.02    3.49
  -2   3   1  142.71    3.09
  -2   3   1  153.96    3.24
  -2   3   0   60.32    2.22
  -2   3   0   62.66    2.06
  -2   3   0   65.96    2.38
   2  -3   1   46.24    1.86
  -2   3  -1   45.04    1.07
  -2   3  -1   48.09    1.94
  -2   3  -1   47.25    2.35
   2  -3   2   32.55    2.08
   2  -3   2   31.53    1.70
  -2   3  -2   32.61    1.90
  -2   3  -2   34.58    1.78
   2  -3   3   18.66    2.18
   2  -3   3   19.45    0.57
   2  -3   3   19.51    1.81
   2  -3   3   19.89    1.43
  -2   3  -3   19.11    1.45
   2  -3   4   90.40    3.67
  -2   3  -4   94.37    3.52
  -2   3  -5   75.38    3.16
  -2   3  -5   67.52    3.12
  -2   3  -6    1.61    0.92
  -2   3  -6    2.10    0.81
  -2   3  -6    2.27    0.97
  -2   3  -7   14.45    1.97
  -2   3  -7   16.66    1.68
  -2   3  -7   15.10    1.43
   2  -3   8    2.22    1.43
  -2   3  -8    2.00    1.14
  -2   3  -8    3.44    1.17
  -2   3  -8    3.63    1.90
  -2   3  -9   34.13    3.90
  -2   3  -9   31.58    2.77
  -2   3  -9   34.31    3.16
  -2   3 -10   50.59    6.83
  -2   3 -10   48.05    3.35
  -2   3 -10   47.25    4.46
  -2   3 -11    1.72    1.58
  -2   3 -11    0.96    0.84
  -2   3 -11    0.79    1.25
  -2   3 -12    1.64    1.71
  -2   3 -12    0.57    0.68
  -2   3 -12    2.31    1.60
  -2   3 -13    1.29    1.74
  -2   3 -13    2.06    1.45
  -2   3 -13    1.83    1.58
   2  -2 -14    1.88    2.01
   2  -2 -13    0.87    1.26
   2  -2 -12    1.33    1.58
   2  -2 -11   28.55    3.56
   2  -2 -10   11.12    2.26
   2  -2  -9    1.65    1.63
   2  -2  -8   50.11    3.47
   2  -2  -7    1.39    0.88
   2  -2  -6    1.86    0.81
   2  -2  -6    1.88    0.30
   2  -2  -5   86.29    3.52
   2  -2  -5  101.87    2.35
   2  -2  -4   50.93    2.50
   2  -2  -4   50.55    1.58
  -2   2   4   47.64    2.22
   2  -2  -3  849.09   11.84
  -2   2   3  836.52   11.14
   2  -2  -2 9387.67  185.51
   2  -2  -210098.09  199.12
  -2   2   2 9282.45  183.24
  -2   2   2 9924.95  195.80
   2  -2  -1  146.18    2.89
   2  -2  -1  153.36    3.13
  -2   2   1  150.95    3.28
   2  -2   0   34.78    1.45
  -2   2   0   33.30    1.58
   2  -2   1  415.41    6.48
  -2   2  -1  404.63    6.67
  -2   2  -1  399.07    5.81
   2  -2   2    7.59    0.80
   2  -2   2    6.95    0.78
   2  -2   2    6.56    0.86
   2  -2   2    6.22    1.05
  -2   2  -2    7.40    0.93
  -2   2  -2    6.32    0.61
   2  -2   3   20.53    1.28
   2  -2   3   20.79    2.06
   2  -2   3   20.29    1.30
  -2   2  -3   20.17    1.51
  -2   2  -3   19.44    1.39
   2  -2   4  174.67    4.45
  -2   2  -4  166.49    5.58
  -2   2  -4  168.25    5.26
   2  -2   5   31.29    1.76
  -2   2  -5   29.19    3.67
  -2   2  -5   23.66    1.81
  -2   2  -5   33.02    1.93
  -2   2  -6   29.71    2.60
  -2   2  -6   33.65    1.82
   2  -2   7   16.23    3.82
  -2   2  -7   18.52    4.00
  -2   2  -7   21.68    2.05
  -2   2  -7   19.35    1.81
  -2   2  -8   25.24    4.96
  -2   2  -8   28.07    2.91
  -2   2  -8   24.98    2.43
  -2   2  -9    0.12    0.69
  -2   2  -9    0.96    0.95
  -2   2  -9    0.16    0.40
  -2   2 -10    5.93    3.86
  -2   2 -10    7.57    1.61
  -2   2 -10    5.62    3.26
  -2   2 -11   18.43    5.98
  -2   2 -11    0.53    0.91
  -2   2 -12    3.47    3.33
  -2   2 -12    3.67    1.98
  -2   2 -12    2.33    1.60
  -2   2 -13    0.21    0.95
   2  -1 -14    4.93    2.53
   2  -1 -11    3.27    1.50
   2  -1 -10    3.55    0.73
   2  -1  -9   10.08    2.18
   2  -1  -8    3.44    1.44
   2  -1  -7    0.93    0.81
   2  -1  -6    5.24    1.03
   2  -1  -5   38.58    2.19
   2  -1  -5   41.61    1.87
  -2   1   5   40.59    2.16
   2  -1  -4   26.25    1.54
  -2   1   4   27.76    1.47
   2  -1  -3 1108.76   23.08
   2  -1  -3 1191.44   24.44
  -2   1   3 1125.73   23.24
  -2   1   3 1227.57   25.08
   2  -1  -2   57.48    1.69
   2  -1  -2   68.85    2.06
  -2   1   2   61.22    1.60
  -2   1   2   64.77    2.84
   2  -1  -1  234.42    4.30
  -2   1   1  231.04    4.37
   2  -1   0 1024.34   21.54
  -2   1   0 1131.95   22.64
  -2   1   0 1042.75   21.91
   2  -1   1   33.16    1.56
   2  -1   1   30.59    1.57
   2  -1   1   33.32    0.98
  -2   1  -1   29.77    1.56
  -2   1  -1   31.24    1.00
  -2   1  -1   28.91    1.06
   2  -1   2   93.10    2.04
   2  -1   2   95.23    2.90
   2  -1   2   98.00    2.85
   2  -1   2   94.79    2.08
  -2   1  -2   87.54    2.79
  -2   1  -2   92.15    2.43
  -2   1  -2   94.22    2.66
   2  -1   3    7.66    0.69
   2  -1   3    8.96    0.99
   2  -1   3    8.27    0.89
   2  -1   3   10.29    0.83
  -2   1  -3    9.38    1.11
  -2   1  -3    8.66    1.49
  -2   1  -3    8.47    1.24
   2  -1   4    4.95    0.82
   2  -1   4    4.54    1.45
  -2   1  -4    5.86    1.09
  -2   1  -4    5.04    2.05
  -2   1  -4    3.90    0.88
   2  -1   5  461.47    7.52
  -2   1  -5  467.34    8.24
   2  -1   6   21.37    2.61
  -2   1  -6   24.83    4.72
  -2   1  -6   28.68    2.33
  -2   1  -6   26.25    1.65
  -2   1  -7    3.74    1.90
  -2   1  -7    3.39    1.26
  -2   1  -7    2.56    1.02
  -2   1  -8   79.09    6.77
  -2   1  -8   85.69    6.58
  -2   1  -8   70.85    5.32
  -2   1  -9   10.03    4.02
  -2   1  -9    7.68    1.60
  -2   1  -9    6.85    3.20
  -2   1 -10    8.18    4.14
  -2   1 -10   12.01    1.98
  -2   1 -10   10.56    3.12
  -2   1 -11    1.09    0.90
  -2   1 -11    0.80    0.92
  -2   1 -11    0.84    0.67
  -2   1 -12    1.27    1.23
  -2   1 -12    1.24    1.08
  -2   1 -13    3.02    2.60
   2   0 -15    1.20    1.29
   2   0 -14    4.54    2.15
   2   0 -13    2.43    1.82
   2   0 -12    2.42    1.70
   2   0 -12    3.01    0.92
   2   0 -11    1.30    1.01
   2   0 -10    5.07    1.50
   2   0  -9    8.40    1.73
   2   0  -6  161.44    5.03
   2   0  -5   24.14    1.64
  -2   0   5   24.51    1.53
   2   0  -4  144.30    3.35
  -2   0   4  152.68    3.34
   2   0  -3 1062.45   21.79
  -2   0   3 1075.70   21.93
   2   0  -2   23.95    1.49
  -2   0   2   24.95    0.80
  -2   0   2   23.80    1.27
  -2   0   1  454.64    5.97
  -2   0   1  460.88    7.38
   2   0   0    2.59    0.60
   2   0   0    2.00    0.52
   2   0   0    1.74    0.34
  -2   0   0    1.76    0.96
  -2   0   0    1.63    0.35
   2   0   1  155.13    3.18
   2   0   1  151.92    2.99
   2   0   1  147.06    3.62
  -2   0  -1  155.59    3.24
  -2   0  -1  144.43    3.64
   2   0   3    0.48    0.36
   2   0   3    0.61    0.42
   2   0   3    0.89    0.46
  -2   0  -3    0.28    0.32
  -2   0  -3    2.04    0.91
  -2   0  -3    0.68    0.41
   2   0   4   91.98    3.31
   2   0   4   94.21    4.08
  -2   0  -4   96.84    3.91
  -2   0  -4  103.49    3.74
  -2   0  -4  103.01    3.56
   2   0   5    0.75    0.48
   2   0   5    0.04    0.40
  -2   0  -5    0.63    0.61
  -2   0  -5    0.67    0.84
  -2   0  -5    0.45    0.23
  -2   0  -6   10.35    4.80
  -2   0  -6    8.39    1.25
  -2   0  -7   24.86    6.63
  -2   0  -7   24.82    2.54
  -2   0  -8    8.68    3.56
  -2   0  -8    9.26    1.82
  -2   0  -9    1.51    1.18
  -2   0  -9    1.22    0.85
  -2   0 -10   20.92    5.77
  -2   0 -10    9.92    1.65
  -2   0 -10   18.55    1.73
  -2   0 -11    7.15    4.01
  -2   0 -11    1.94    1.44
  -2   0 -12    1.77    2.51
   2   1 -15    2.36    2.57
   2   1 -14    3.01    2.39
   2   1 -13   12.35    2.76
   2   1 -12    4.02    1.70
   2   1 -11    8.61    1.96
   2   1 -10   17.81    2.10
   2   1  -9   16.73    1.92
   2   1  -8    5.22    1.21
   2   1  -7   10.83    1.36
   2   1  -6   10.16    1.22
  -2  -1   6   10.54    1.14
   2   1  -5    3.25    0.67
   2   1  -4  132.31    3.58
   2   1  -3   22.83    0.87
  -2  -1   3   23.27    0.81
  -2  -1   3   24.89    1.24
   2   1  -2    3.02    0.55
   2   1  -2    3.16    0.65
  -2  -1   2    1.97    0.56
   2   1  -1    7.21    0.44
   2   1  -1    7.96    0.75
   2   1  -1    7.86    1.56
  -2  -1   1    7.92    0.79
   2   1   0   15.73    0.99
   2   1   0   16.55    0.90
   2   1   0   16.36    1.46
  -2  -1   0   17.32    0.98
  -2  -1   0   15.05    1.56
  -2  -1   0   15.35    1.16
   2   1   1   49.23    1.94
   2   1   1   42.90    1.68
   2   1   1   39.87    1.91
  -2  -1  -1   44.19    2.49
  -2  -1  -1   42.26    2.23
  -2  -1  -1   41.62    1.89
   2   1   2    2.15    0.63
   2   1   2    2.06    0.56
   2   1   2    2.71    0.73
  -2  -1  -2    2.62    0.67
  -2  -1  -2    1.45    1.29
  -2  -1  -2    1.79    0.91
   2   1   3    2.21    0.64
   2   1   3    3.07    0.68
   2   1   3    3.60    0.85
  -2  -1  -3    2.29    0.67
  -2  -1  -3    1.70    1.18
  -2  -1  -3    3.39    1.42
   2   1   4   45.52    2.19
  -2  -1  -4   45.17    3.43
  -2  -1  -4   45.88    3.26
  -2  -1  -4   44.59    2.44
   2   1   5   34.10    2.18
  -2  -1  -5   38.44    2.90
  -2  -1  -5   37.50    4.09
   2   1   6   11.47    1.29
  -2  -1  -6   13.73    1.83
  -2  -1  -6    8.43    3.28
  -2  -1  -7  212.24    7.18
  -2  -1  -7  196.58   14.05
  -2  -1  -8    0.23    0.60
  -2  -1  -8   -0.01    0.38
  -2  -1  -9   15.02    7.79
  -2  -1  -9    0.12    0.68
  -2  -1 -10   18.12    7.47
  -2  -1 -10    1.21    1.93
  -2  -1 -11    1.72    2.58
  -2  -1 -12    1.55    1.41
   2   2 -15    0.62    0.97
   2   2 -14   14.27    4.99
   2   2 -13    4.00    2.88
   2   2 -12   19.16    5.38
   2   2 -11   27.14    5.67
   2   2 -10   16.71    1.94
   2   2  -9   48.93    2.79
   2   2  -8   85.45    4.15
   2   2  -7   43.83    2.19
  -2  -2   7   40.82    2.23
   2   2  -6    9.17    0.99
  -2  -2   6    8.53    0.97
   2   2  -5   47.51    1.85
  -2  -2   5   49.50    1.96
   2   2  -4  179.76    4.25
  -2  -2   4  164.97    3.97
  -2  -2   4  177.06    4.72
   2   2  -3    9.52    0.87
  -2  -2   3    9.42    0.97
   2   2  -2  841.09   17.81
  -2  -2   2  778.43   16.84
   2   2  -1   68.37    1.82
   2   2  -1   64.04    2.37
   2   2  -1   73.47    3.99
  -2  -2   1   66.03    2.75
   2   2   0  430.21    9.45
   2   2   0  421.77    9.13
   2   2   0  459.63   10.67
   2   2   0  434.91   10.54
  -2  -2   0  434.69   10.45
   2   2   1   46.31    2.01
   2   2   1   44.93    2.23
   2   2   1   40.14    2.36
  -2  -2  -1   44.82    2.39
  -2  -2  -1   46.20    1.53
   2   2   2    0.25    0.47
   2   2   2    0.66    0.55
  -2  -2  -2    0.36    0.45
  -2  -2  -2    0.21    0.52
  -2  -2  -2    0.53    0.54
   2   2   3   47.35    2.29
  -2  -2  -3   49.04    4.19
  -2  -2  -3   49.62    2.49
   2   2   4   76.29    3.66
  -2  -2  -4   71.97    4.05
  -2  -2  -4   71.53    3.85
  -2  -2  -4   75.07    4.01
   2   2   5    1.04    0.68
  -2  -2  -5    6.37    2.38
  -2  -2  -5    0.29    0.71
  -2  -2  -5    5.28    1.20
  -2  -2  -6   45.84    4.36
  -2  -2  -6   41.29    4.01
  -2  -2  -7    5.80    2.10
  -2  -2  -7   -0.01    0.80
  -2  -2  -8   33.03    3.49
  -2  -2  -9   13.06    4.62
  -2  -2  -9    0.76    0.85
  -2  -2 -10    1.23    1.45
  -2  -2 -11    3.51    2.59
   2   3 -15    3.18    3.66
   2   3 -14   33.83    3.98
   2   3 -13    9.64    7.31
   2   3 -12    6.16    3.50
   2   3 -11   69.84    4.70
   2   3  -9    6.15    2.31
   2   3  -8   69.53    2.72
   2   3  -7   33.83    2.61
  -2  -3   7   34.50    2.25
   2   3  -6  187.97    3.64
  -2  -3   6  171.60    3.76
  -2  -3   6  177.46    4.10
  -2  -3   5   85.61    2.58
  -2  -3   5   86.70    3.05
  -2  -3   4    5.27    0.90
  -2  -3   3   13.14    1.23
   2   3  -2   11.20    1.42
  -2  -3   2   11.52    1.28
   2   3  -1    2.85    1.33
   2   3  -1    2.78    0.34
  -2  -3   1    3.40    0.94
  -2  -3   1    2.94    0.53
   2   3   0   30.01    1.90
   2   3   0   34.54    1.52
   2   3   0   31.69    1.53
  -2  -3   0   31.95    1.56
  -2  -3   0   31.22    1.80
  -2  -3   0   28.31    2.03
   2   3   1    0.10    0.88
   2   3   1    1.47    0.52
  -2  -3  -1    1.83    0.94
  -2  -3  -1    1.20    0.51
  -2  -3  -1    1.53    0.74
   2   3   2    0.42    0.41
   2   3   2    0.63    0.46
  -2  -3  -2    0.01    0.32
  -2  -3  -2    0.57    0.55
   2   3   3   55.80    3.08
  -2  -3  -3   60.50    3.41
  -2  -3  -3   64.37    7.04
   2   3   4    0.13    0.42
  -2  -3  -4    3.49    1.18
  -2  -3  -4    3.09    1.82
  -2  -3  -4    3.57    0.95
   2   3   5    0.46    0.51
  -2  -3  -5    0.85    0.96
  -2  -3  -5    0.31    0.63
  -2  -3  -6  100.54    4.96
  -2  -3  -7   27.36    3.14
  -2  -3  -8   15.88    2.67
  -2  -3  -9    7.96    2.65
  -2  -3 -10    5.93    2.32
  -2  -3 -11    3.08    2.16
   2   4 -15    0.17    0.87
   2   4 -14    3.42    2.32
   2   4 -13    8.48    4.20
   2   4 -12    2.29    1.77
   2   4 -11   16.44    4.94
   2   4 -10    0.12    0.59
   2   4  -9   22.49    2.28
  -2  -4   9   24.47    2.47
   2   4  -8   41.74    2.40
  -2  -4   8   41.82    2.40
  -2  -4   7    5.37    0.82
  -2  -4   7    7.85    1.31
  -2  -4   6   34.27    1.84
  -2  -4   5   79.95    1.97
  -2  -4   5   84.74    3.09
  -2  -4   4    2.41    0.37
  -2  -4   4    2.62    0.31
  -2  -4   4    3.34    0.89
   2   4  -3   95.92    3.73
  -2  -4   3  105.89    3.65
   2   4  -2    1.64    1.01
  -2  -4   2    0.91    0.32
  -2  -4   2    0.22    0.38
   2   4  -1   33.11    1.89
   2   4  -1   36.16    1.26
  -2  -4   1   34.39    2.33
  -2  -4   1   31.22    1.42
   2   4   1   32.20    1.93
  -2  -4  -1   30.24    2.04
  -2  -4  -1   31.04    2.62
  -2  -4  -1   33.29    2.78
  -2  -4  -2   37.00    2.48
  -2  -4  -2   32.92    5.30
  -2  -4  -3    2.60    1.25
  -2  -4  -3    2.48    1.38
  -2  -4  -4   14.28    2.05
  -2  -4  -4   17.84    4.19
  -2  -4  -4   13.50    2.17
  -2  -4  -5   13.72    2.14
  -2  -4  -5   19.76    5.07
  -2  -4  -5   14.04    1.81
  -2  -4  -6    9.94    1.88
  -2  -4  -7    5.81    2.13
  -2  -4  -8    8.23    2.44
  -2  -4  -9    1.47    1.40
  -2  -4 -10    1.72    1.54
   2   5 -15    0.60    1.19
  -2  -5  15    2.72    1.59
   2   5 -14    0.42    1.10
  -2  -5  14    2.02    1.15
   2   5 -13    0.77    1.25
  -2  -5  13    0.74    1.11
   2   5 -12    0.46    0.50
  -2  -5  12    0.57    0.60
   2   5 -11    0.32    0.65
  -2  -5  11    0.44    0.75
  -2  -5  10    5.22    1.62
  -2  -5   9   54.30    2.86
  -2  -5   8    1.32    0.66
  -2  -5   8    0.77    0.68
  -2  -5   7    0.08    0.28
  -2  -5   7    1.43    0.97
   2   5  -6   48.31    3.74
  -2  -5   6   47.53    1.82
  -2  -5   5    4.94    0.62
   2   5  -4    8.10    2.63
  -2  -5   4    7.62    0.58
  -2  -5   4    9.26    1.49
  -2  -5   4    7.42    1.16
   2   5  -3   44.95    4.55
  -2  -5   3   45.82    1.94
  -2  -5   3   47.44    3.30
   2   5  -2  127.67    6.12
  -2  -5   2  133.35    4.72
  -2  -5   2  130.76    6.00
   2   5  -1   26.29    1.43
   2   5  -1   23.17    4.07
  -2  -5   1   24.48    1.66
  -2  -5   1   22.32    2.28
  -2  -5   1   23.27    3.55
   2   5   0    0.78    0.47
  -2  -5   0    1.18    0.66
  -2  -5   0    0.49    0.69
  -2  -5   0    0.99    0.81
   2   5   1   42.08    1.99
  -2  -5  -1   45.39    2.61
  -2  -5  -1   37.53    3.58
  -2  -5  -2    8.33    1.34
  -2  -5  -2    6.52    4.62
  -2  -5  -3    0.56    0.77
  -2  -5  -3    0.16    0.69
  -2  -5  -4    8.53    2.04
  -2  -5  -4   13.58    4.73
  -2  -5  -5    1.20    0.95
  -2  -5  -5    1.97    2.06
  -2  -5  -6    3.34    1.55
  -2  -5  -6    5.40    1.99
  -2  -5  -7   59.64   17.32
  -2  -5  -8    1.81    1.78
  -2  -5  -9    4.75    2.62
   2   6 -14    2.06    2.19
  -2  -6  14    2.56    1.58
   2   6 -13   35.78   10.52
  -2  -6  13   45.61    3.39
   2   6 -12    7.26    2.98
  -2  -6  12    9.08    1.68
   2   6 -11    1.23    1.48
  -2  -6  11    0.37    0.56
   2   6 -10    0.53    0.61
  -2  -6  10    1.17    0.90
   2   6  -9    7.10    2.56
  -2  -6   9    9.33    1.43
   2   6  -8   42.20    7.55
  -2  -6   8   40.57    2.32
  -2  -6   8   45.21    2.69
   2   6  -7   27.61    3.31
  -2  -6   7   24.79    1.57
  -2  -6   7   24.19    2.23
  -2  -6   6   11.37    1.25
  -2  -6   6   13.83    2.12
   2   6  -5  226.91    9.51
  -2  -6   5  212.28    3.74
  -2  -6   5  235.56    3.20
   2   6  -4   33.87    4.97
  -2  -6   4   28.21    3.04
  -2  -6   4   32.72    2.47
   2   6  -3    0.78    1.06
  -2  -6   3    0.72    0.46
  -2  -6   3    1.68    1.19
   2   6  -2  107.62    9.68
  -2  -6   2  111.82    7.59
  -2  -6   2  109.73    8.20
  -2  -6   1    1.06    0.66
  -2  -6   1    0.47    0.73
  -2  -6   1    0.54    0.52
   2   6   0   13.48    1.15
  -2  -6   0   13.46    1.56
  -2  -6   0   13.81    2.31
  -2  -6   0   16.23    3.87
  -2  -6  -1  101.30    4.28
  -2  -6  -1  106.35    8.63
  -2  -6  -2    4.22    1.59
  -2  -6  -2    5.92    2.10
  -2  -6  -3   11.86    1.98
  -2  -6  -3    8.16    3.73
  -2  -6  -4    0.01    0.62
  -2  -6  -4    0.01    1.05
  -2  -6  -5    5.48    1.95
  -2  -6  -5    3.39    3.68
  -2  -6  -6    5.32    1.95
  -2  -6  -7    5.36    1.92
  -2  -6  -8    2.87    1.93
   2   7 -14    1.25    1.44
  -2  -7  14    0.50    0.74
   2   7 -13    1.13    0.95
  -2  -7  13    3.50    1.54
   2   7 -12    5.42    4.70
  -2  -7  12    7.01    1.71
   2   7 -11   -0.18    0.87
  -2  -7  11    1.73    1.10
   2   7 -10    3.93    2.79
  -2  -7  10    3.07    1.22
   2   7  -9    1.46    0.98
  -2  -7   9    1.78    1.36
   2   7  -8    4.33    2.01
  -2  -7   8    4.26    1.52
  -2  -7   7    2.38    1.20
   2   7  -6   65.47    5.00
  -2  -7   6   67.72    1.99
  -2  -7   6   70.05    3.96
  -2  -7   6   57.90    2.08
   2   7  -5  213.41   44.06
  -2  -7   5  187.32   37.85
  -2  -7   5  156.11   31.87
   2   7  -4    2.38    1.16
  -2  -7   4    2.26    0.67
  -2  -7   4    2.64    1.55
   2   7  -3    0.52    0.78
  -2  -7   3    0.65    1.05
  -2  -7   3    0.77    0.69
  -2  -7   3    1.04    0.59
  -2  -7   2   10.26    1.22
  -2  -7   2    8.41    2.06
  -2  -7   2    9.82    3.46
  -2  -7   1    2.08    0.90
  -2  -7   1    2.03    1.41
  -2  -7   1    1.88    1.30
  -2  -7   0   26.84    2.16
  -2  -7   0   31.15    7.05
  -2  -7   0   27.48    4.80
  -2  -7  -1   17.24    2.14
  -2  -7  -1   22.48    5.77
  -2  -7  -2    5.04    1.66
  -2  -7  -2    3.00    2.20
  -2  -7  -3    4.87    1.57
  -2  -7  -3    6.67    4.24
  -2  -7  -4    1.28    1.09
  -2  -7  -4    0.06    1.28
  -2  -7  -5    0.61    1.22
  -2  -7  -5    0.47    1.57
  -2  -7  -6    1.27    1.23
   2   8 -13    0.93    1.77
  -2  -8  13    0.73    0.78
   2   8 -12    1.51    2.48
  -2  -8  12    4.45    1.65
   2   8 -11    7.61    4.68
  -2  -8  11    9.28    2.00
   2   8 -10    2.55    2.12
  -2  -8  10    1.75    0.96
   2   8  -9    0.32    1.17
  -2  -8   9    0.55    0.81
  -2  -8   8    3.26    0.64
  -2  -8   8    3.32    1.37
   2   8  -7    0.24    0.76
  -2  -8   7    0.65    0.42
  -2  -8   7    0.51    0.64
   2   8  -6    1.69    1.96
  -2  -8   6    2.20    1.63
   2   8  -5    1.07    1.28
  -2  -8   5    1.54    1.23
  -2  -8   5   -0.07    0.40
  -2  -8   5    0.35    0.36
   2   8  -4    3.97    2.64
  -2  -8   4    6.04    1.85
  -2  -8   4    5.12    2.64
  -2  -8   4    4.45    0.82
  -2  -8   3   14.41    1.46
  -2  -8   3   13.49    3.38
  -2  -8   2    0.16    0.37
  -2  -8   2    1.05    1.16
  -2  -8   2    0.55    0.87
  -2  -8   1    2.87    1.07
  -2  -8   1    5.80    2.75
  -2  -8   1    2.64    1.88
  -2  -8   0    0.67    0.80
  -2  -8   0    0.42    1.08
  -2  -8  -1    5.00    1.47
  -2  -8  -1    4.91    3.04
  -2  -8  -2    6.67    1.93
  -2  -8  -2    3.68    2.69
  -2  -8  -3    1.31    1.15
  -2  -8  -3    0.73    1.20
  -2  -8  -4    2.03    1.43
  -2  -8  -4    3.98    4.28
  -2  -8  -5    6.42    2.98
  -2  -8  -5    1.45    1.71
   2   9 -12    5.30    4.32
  -2  -9  12    5.28    2.40
   2   9 -11    3.91    4.65
  -2  -9  11   11.33    4.34
   2   9 -10    0.94    1.86
  -2  -9  10    0.27    0.66
  -2  -9   9   11.48    2.23
   2   9  -8    0.89    0.93
  -2  -9   8    0.81    1.13
   2   9  -7    3.67    2.21
  -2  -9   7    1.62    1.32
  -2  -9   7    2.33    1.89
   2   9  -6    0.72    0.95
  -2  -9   6    1.85    1.65
  -2  -9   6    1.73    1.28
   2   9  -5    0.48    0.78
  -2  -9   5    0.79    1.16
  -2  -9   5    0.17    0.70
  -2  -9   4   86.26    5.65
  -2  -9   4   75.84   12.68
  -2  -9   3    1.74    1.97
  -2  -9   3    0.31    0.63
  -2  -9   2    7.38    3.66
  -2  -9   1    4.55    2.92
  -2  -9   1    2.34    1.86
  -2  -9   0    1.41    1.05
  -2  -9   0    0.56    1.48
  -2  -9  -1    0.50    0.85
  -2  -9  -1    1.15    1.89
  -2  -9  -2    0.93    1.07
  -2  -9  -2    0.79    2.05
  -2  -9  -3    1.62    1.13
  -2  -9  -3    0.89    1.89
   2  10 -10    0.36    0.74
  -2 -10  10    1.76    1.38
   2  10  -9    0.40    1.46
  -2 -10   9    0.21    0.64
  -2 -10   9    0.87    1.54
   2  10  -8    3.51    3.06
  -2 -10   8    4.88    1.83
  -2 -10   8    3.29    4.80
   2  10  -7    2.35    2.14
  -2 -10   7    4.10    1.75
  -2 -10   7    4.73    2.79
  -2 -10   6    0.61    1.27
  -2 -10   6    1.25    1.25
  -2 -10   5   17.56    2.93
  -2 -10   5   12.30    6.76
  -2 -10   4    3.14    1.88
  -2 -10   4    1.26    1.80
  -2 -10   3    6.09    2.81
  -2 -10   3    2.26    1.45
  -2 -10   2    6.48    3.92
  -2 -10   2    4.54    3.41
  -2 -10   0    1.43    2.06
   3 -13   3    0.98    1.01
   3 -13   3    0.33    1.02
   3 -13   4    0.67    0.85
   3 -12  -2    4.46    2.65
   3 -12  -1    0.38    0.76
   3 -12   0    0.44    0.76
   3 -12   1   16.15    2.45
   3 -12   1   17.38    3.26
   3 -12   2    4.41    1.51
   3 -12   2    2.88    1.89
   3 -12   3    1.22    0.98
   3 -12   3    0.49    0.74
   3 -12   4    4.42    1.38
   3 -12   5    0.40    0.72
   3 -12   5    0.11    0.51
   3 -12   5    0.55    1.49
   3 -12   6    2.07    1.19
   3 -12   6    2.44    1.60
   3 -12   7    0.56    0.81
   3 -12   7    4.07    3.90
   3 -12   8    0.05    1.64
   3 -11  -5    2.33    1.86
   3 -11  -4    1.79    1.33
   3 -11  -3    4.76    2.31
   3 -11  -2   12.64    2.58
   3 -11  -1   10.65    2.32
   3 -11   0   12.18    2.26
   3 -11   1    1.48    1.14
   3 -11   1    0.18    1.22
   3 -11   2    1.95    1.13
   3 -11   2    1.80    2.22
   3 -11   3   23.86    2.35
   3 -11   3   17.26    8.65
   3 -11   4    1.31    0.89
   3 -11   4    0.83    0.92
   3 -11   4    0.58    1.08
   3 -11   5    0.68    0.81
   3 -11   5    0.82    0.99
   3 -11   5    0.36    0.84
   3 -11   6   29.17    9.02
   3 -11   7    0.21    1.17
   3 -11   8    8.48    5.96
   3 -11  10    1.00    0.98
   3 -10  -7    1.53    1.57
   3 -10  -6    2.17    1.62
   3 -10  -5    2.89    1.93
   3 -10  -4    1.56    1.43
   3 -10  -3   11.37    2.60
   3 -10  -2   13.41    2.65
   3 -10  -1   14.79    2.21
   3 -10   0    7.59    1.69
   3 -10   0    7.04    1.95
   3 -10   1    4.39    1.38
   3 -10   1    3.56    2.33
   3 -10   2    6.77    1.29
   3 -10   2    6.31    3.64
   3 -10   3   10.87    1.67
   3 -10   3   11.09    4.23
   3 -10   4   -0.04    0.50
   3 -10   4    0.56    0.55
   3 -10   4    0.70    0.90
   3 -10   5    0.16    0.50
   3 -10   5    0.91    1.35
   3 -10   6    1.73    1.18
   3 -10   6    2.65    2.41
   3 -10   7    2.30    1.98
   3 -10   9    0.47    0.88
   3 -10  10    1.02    1.21
   3 -10  11    8.36    4.86
   3  -9  -8    1.08    1.46
   3  -9  -7    1.57    1.25
   3  -9  -6    3.33    1.88
   3  -9  -5    2.50    1.51
   3  -9  -4   12.00    2.43
  -3   9   4    8.91    1.33
   3  -9  -3    9.14    1.97
   3  -9  -2    1.28    1.28
   3  -9  -1   24.09    2.82
   3  -9   0   19.24    2.16
   3  -9   0   17.98    2.44
   3  -9   1    6.78    1.42
   3  -9   1    6.57    2.86
   3  -9   2    2.81    0.95
   3  -9   2    2.81    2.10
   3  -9   3   30.24    2.25
   3  -9   3   27.50    5.13
   3  -9   3   35.19    3.24
   3  -9   4    1.39    1.41
   3  -9   4    4.61    1.89
   3  -9   5   33.29    4.36
   3  -9   5   38.84    5.22
   3  -9   6    2.33    1.68
   3  -9   6    4.20    2.75
   3  -9   7   33.09    1.94
   3  -9   8   30.37    7.34
   3  -9   9    0.26    1.00
   3  -9  10   11.05    3.87
   3  -9  11    1.71    1.16
  -3   9 -11    1.73    1.29
   3  -9  12    8.90    6.36
  -3   9 -12   16.15    6.09
   3  -8  -9    5.53    2.42
   3  -8  -8    2.45    1.79
   3  -8  -7    1.54    1.36
   3  -8  -6    2.53    1.76
   3  -8  -5    0.89    1.24
   3  -8  -4    3.15    1.70
  -3   8   4    1.78    0.81
   3  -8  -3   20.47    2.59
   3  -8  -2    0.30    0.83
   3  -8  -1    1.63    1.11
   3  -8   0    1.37    1.36
   3  -8   1   17.87    2.18
   3  -8   1   15.27    3.97
   3  -8   2   41.61    3.66
   3  -8   2   36.54    3.76
   3  -8   3    0.73    0.67
   3  -8   3    1.15    1.62
  -3   8  -3    1.59    0.65
   3  -8   4   10.26    3.22
   3  -8   4   13.55    4.40
  -3   8  -4   12.90    1.32
   3  -8   5    2.05    1.07
   3  -8   5    2.76    1.26
   3  -8   6   28.48    1.69
   3  -8   7  104.68    2.90
   3  -8   7  108.87    6.82
   3  -8   8    1.46    0.80
   3  -8   8    0.92    1.95
   3  -8   9   17.85    6.28
   3  -8  10   23.46    3.97
  -3   8 -10   28.46    3.64
   3  -8  11   -0.12    0.65
  -3   8 -11    0.02    0.83
   3  -8  12    3.08    2.72
  -3   8 -12    5.73    2.78
  -3   8 -12    5.76    2.59
   3  -7 -11    3.03    2.84
   3  -7 -10    3.11    2.41
   3  -7  -9    3.45    2.41
   3  -7  -8    3.53    2.14
   3  -7  -7   13.30    2.64
   3  -7  -6    3.92    1.77
   3  -7  -5    0.36    0.87
  -3   7   5    0.30    0.21
   3  -7  -4    5.73    1.76
   3  -7  -3    0.11    0.73
  -3   7   3    0.90    0.53
   3  -7  -2    4.20    1.22
   3  -7  -1   70.10    3.30
   3  -7   0   81.23    4.09
   3  -7   1   46.99    2.84
   3  -7   1   50.28    3.68
  -3   7  -1   40.90    2.33
   3  -7   2    5.63    2.52
  -3   7  -2    5.63    0.79
   3  -7   3   33.10    2.33
   3  -7   3   34.56    4.88
  -3   7  -3   33.34    1.42
   3  -7   4    7.61    3.20
   3  -7   5   12.52    1.34
   3  -7   6  100.89    5.77
   3  -7   7   86.96    4.72
   3  -7   8   67.48    2.09
   3  -7   8   68.40    5.39
   3  -7   9   19.34    3.90
  -3   7  -9   20.68    2.76
  -3   7  -9   19.70    2.66
   3  -7  10    0.10    0.47
  -3   7 -10    2.13    1.71
  -3   7 -10    0.25    0.67
   3  -7  11    1.17    1.12
  -3   7 -11    0.73    1.53
  -3   7 -11    0.42    1.31
   3  -7  12    7.25    4.13
  -3   7 -12   11.64    2.67
  -3   7 -12    3.68    3.80
   3  -6 -12    6.43    3.48
   3  -6 -11    1.91    1.87
   3  -6 -10    4.05    2.52
   3  -6  -9    3.01    2.18
   3  -6  -8    2.78    1.93
   3  -6  -7    1.50    1.40
   3  -6  -6   31.20    3.08
   3  -6  -5    1.48    1.35
   3  -6  -4    1.97    1.61
  -3   6   4    0.90    0.56
   3  -6  -3    9.79    1.67
   3  -6  -2    0.21    0.52
  -3   6   2    0.16    0.36
   3  -6  -1    2.83    0.80
  -3   6   1    3.64    2.69
   3  -6   0  102.43    3.43
  -3   6   0   97.25    3.08
  -3   6  -1   57.28    2.05
   3  -6   2   18.74    1.73
   3  -6   2   20.29    1.90
  -3   6  -2   19.97    1.04
   3  -6   3    3.98    1.19
   3  -6   3    4.00    2.21
  -3   6  -3    4.29    0.43
   3  -6   4    0.42    0.65
   3  -6   5   16.81    4.82
   3  -6   6    2.28    1.40
  -3   6  -6    1.36    1.11
   3  -6   7    0.57    0.89
  -3   6  -7    0.36    0.83
   3  -6   8    0.95    0.43
   3  -6   8    1.56    1.20
  -3   6  -8    0.00    0.74
  -3   6  -8    0.34    0.75
   3  -6   9    4.31    1.11
   3  -6   9    3.96    1.69
  -3   6  -9    5.30    2.09
  -3   6  -9    3.39    2.50
   3  -6  10    0.58    0.62
  -3   6 -10    0.40    1.04
  -3   6 -10    0.77    0.74
   3  -6  11    3.81    1.99
  -3   6 -11    4.50    1.72
  -3   6 -11    2.92    2.88
   3  -6  12    0.97    0.86
  -3   6 -12    1.21    1.39
  -3   6 -12    0.01    0.53
   3  -6  13    1.72    2.37
  -3   6 -13    1.83    1.56
  -3   6 -13    1.98    2.20
   3  -5 -12    4.16    2.49
   3  -5 -11    0.92    1.23
   3  -5 -10    4.41    2.01
   3  -5  -9    3.63    1.94
   3  -5  -8    1.78    1.30
   3  -5  -7    6.93    1.79
   3  -5  -6   71.07    4.20
   3  -5  -5   46.55    3.42
  -3   5   5   58.40    2.40
   3  -5  -4   37.56    3.02
  -3   5   4   39.87    2.03
   3  -5  -3    1.78    0.92
  -3   5   3    1.99    0.59
   3  -5  -2   15.07    1.53
  -3   5   2   15.43    1.29
   3  -5  -1   26.58    1.77
  -3   5   1   28.60    2.25
  -3   5   1   29.00    1.81
   3  -5   0   80.05    2.97
  -3   5   0   78.23    3.26
  -3   5   0   78.36    3.10
  -3   5  -1   33.38    1.43
  -3   5  -1   36.21    2.16
   3  -5   2   11.77    1.43
  -3   5  -2   12.07    0.66
  -3   5  -2   13.02    1.47
  -3   5  -3   96.12    3.52
   3  -5   4   24.43    2.90
  -3   5  -4   22.31    1.88
   3  -5   5   10.83    2.50
  -3   5  -5   11.09    1.52
   3  -5   6    4.41    1.62
  -3   5  -6    3.45    1.24
   3  -5   7   13.17    2.23
   3  -5   7   14.40    2.24
  -3   5  -7   15.00    2.18
  -3   5  -7   13.62    1.97
   3  -5   8   82.87    3.31
   3  -5   8   86.64    5.34
  -3   5  -8   90.00    4.74
  -3   5  -8   85.59    4.83
   3  -5   9    1.17    1.36
  -3   5  -9    1.87    1.37
  -3   5  -9    2.15    1.46
   3  -5  10   92.60    5.58
  -3   5 -10   66.85    4.13
  -3   5 -10   92.22    6.61
   3  -5  11    0.79    1.25
  -3   5 -11    0.42    0.72
  -3   5 -11    0.13    0.97
   3  -5  12    2.68    2.44
  -3   5 -12    6.72    2.24
  -3   5 -12    5.52    4.55
  -3   5 -13    1.78    1.51
  -3   5 -13    1.53    1.99
   3  -4 -13    3.23    2.59
   3  -4 -12    1.76    1.46
   3  -4 -11    2.03    1.75
   3  -4 -10    2.11    1.51
   3  -4  -9   34.49    3.56
   3  -4  -8    3.05    1.53
   3  -4  -7   16.49    2.37
   3  -4  -6   30.99    2.73
   3  -4  -5    5.83    1.34
  -3   4   5    5.06    1.04
   3  -4  -4   97.38    3.78
  -3   4   4  114.86    2.83
   3  -4  -3   59.83    2.95
  -3   4   3   57.35    2.31
   3  -4  -2  167.31    4.90
  -3   4   2  175.80    4.88
   3  -4  -1   12.86    1.17
  -3   4   1   13.58    1.31
  -3   4   0    3.14    0.94
  -3   4   0    4.38    0.77
  -3   4   0    4.96    1.52
  -3   4  -1    5.13    0.96
  -3   4  -1    4.75    1.16
   3  -4   2   26.45    1.72
  -3   4  -2   25.11    1.88
  -3   4  -2   26.66    1.70
   3  -4   3   29.06    2.24
   3  -4   3   30.99    1.97
  -3   4  -3   23.92    1.84
   3  -4   4  286.63    6.41
   3  -4   4  268.52    6.92
  -3   4  -4  270.03    6.32
   3  -4   5    0.30    0.46
  -3   4  -5   -0.14    0.56
   3  -4   6    9.71    2.24
   3  -4   6   10.74    1.36
  -3   4  -6   10.48    1.58
   3  -4   7    1.94    1.24
   3  -4   7    3.32    1.89
  -3   4  -7    2.19    1.09
  -3   4  -7    2.11    1.24
   3  -4   8    5.36    2.88
   3  -4   8    4.17    1.85
  -3   4  -8    3.45    1.30
  -3   4  -8    6.66    1.71
  -3   4  -8    4.40    2.29
   3  -4   9   36.80    2.64
  -3   4  -9   43.85    3.45
  -3   4  -9   35.32    3.15
  -3   4  -9   36.60    4.24
   3  -4  10    0.39    0.51
  -3   4 -10    0.94    1.12
  -3   4 -10    0.70    0.79
  -3   4 -10    0.80    1.01
   3  -4  11    0.10    0.36
  -3   4 -11    0.89    1.37
  -3   4 -11    1.85    1.27
  -3   4 -11    0.14    0.55
  -3   4 -12   19.31    5.35
  -3   4 -12   17.98    3.36
  -3   4 -12   12.09    5.33
  -3   4 -13    2.93    3.01
  -3   4 -13    1.63    1.60
   3  -3 -14    1.09    1.65
   3  -3 -13    6.38    2.62
   3  -3 -12    6.79    2.38
   3  -3 -11    6.73    2.36
   3  -3 -10   89.88    5.58
   3  -3  -9    2.73    1.79
   3  -3  -8    3.47    1.61
   3  -3  -7   37.06    2.99
   3  -3  -6    3.27    1.14
   3  -3  -5    2.29    1.00
   3  -3  -5    2.72    0.50
  -3   3   5    0.37    0.39
   3  -3  -4   51.93    2.66
   3  -3  -4   54.42    2.02
  -3   3   4   61.58    2.62
   3  -3  -3    0.58    0.55
  -3   3   3    0.57    0.47
  -3   3   3    0.89    0.44
   3  -3  -2  306.19    7.54
   3  -3  -2  325.03    7.88
  -3   3   2  319.31    7.96
   3  -3  -1  154.85    4.29
   3  -3  -1  163.41    4.70
  -3   3   1  157.49    4.78
   3  -3   0   26.46    1.61
  -3   3   0   27.49    1.80
   3  -3   1   45.07    2.23
  -3   3  -1   43.44    2.37
  -3   3  -1   44.12    2.17
   3  -3   2    0.85    0.53
  -3   3  -2    1.32    0.98
  -3   3  -2    0.17    0.15
   3  -3   3  430.48   10.00
   3  -3   3  447.06    9.74
  -3   3  -3  439.82   10.60
   3  -3   4   94.35    3.61
   3  -3   4   88.48    3.71
  -3   3  -4   89.02    3.68
   3  -3   5    2.32    0.52
   3  -3   5    1.18    0.98
  -3   3  -5    2.09    0.93
   3  -3   6  264.15    9.90
   3  -3   6  264.75    8.86
  -3   3  -6  269.13   10.36
  -3   3  -6  252.47    9.45
   3  -3   7   36.25    3.42
   3  -3   7   35.27    5.14
  -3   3  -7   38.39    3.70
  -3   3  -7   35.75    5.42
  -3   3  -7   34.36    3.83
   3  -3   8    1.66    0.78
   3  -3   8    0.24    0.66
  -3   3  -8    1.93    1.26
  -3   3  -8    0.55    0.95
  -3   3  -8    2.09    1.05
   3  -3   9   30.66    2.45
  -3   3  -9   33.65    6.29
  -3   3  -9   32.64    3.23
  -3   3  -9   27.49    2.87
  -3   3 -10    9.25    4.85
  -3   3 -10    8.32    2.19
  -3   3 -10    7.59    3.64
   3  -3  11    1.85    1.19
  -3   3 -11    2.43    1.81
  -3   3 -11    1.91    1.21
  -3   3 -11    0.41    0.85
  -3   3 -12    9.37    5.96
  -3   3 -12    1.51    1.41
  -3   3 -13    0.50    1.78
  -3   3 -13    0.45    0.92
   3  -2 -14    5.38    2.93
   3  -2 -13    0.95    1.55
   3  -2  -9    0.38    0.31
   3  -2  -8    5.81    0.72
   3  -2  -7   20.44    2.09
   3  -2  -7   23.24    1.39
   3  -2  -6   22.28    2.02
   3  -2  -6   26.68    1.41
   3  -2  -5    4.43    1.02
   3  -2  -5    3.51    0.72
   3  -2  -4    4.20    0.93
   3  -2  -4    4.09    0.76
  -3   2   4    4.61    0.69
  -3   2   4    1.54    1.04
   3  -2  -3  105.07    3.50
   3  -2  -3  119.25    3.82
  -3   2   3  109.52    3.37
  -3   2   3  117.96    4.31
   3  -2  -2   16.03    1.10
   3  -2  -2   19.12    1.44
  -3   2   2   19.08    1.52
   3  -2  -1   16.89    1.36
  -3   2   1   14.75    1.34
   3  -2   0  366.45    6.78
  -3   2   0  356.99    4.66
  -3   2   0  348.31    6.75
   3  -2   1   22.37    1.62
  -3   2  -1   22.73    1.74
  -3   2  -1   21.75    1.33
   3  -2   2    1.36    0.72
   3  -2   2    1.50    0.57
   3  -2   2    0.98    0.25
  -3   2  -2    0.84    0.76
  -3   2  -2    1.11    0.44
  -3   2  -2    1.05    0.65
   3  -2   4  115.41    2.94
   3  -2   4  119.01    2.63
  -3   2  -4  123.17    4.35
  -3   2  -4  120.24    4.06
   3  -2   5   26.73    1.80
   3  -2   5   28.63    1.79
  -3   2  -5   33.14    2.59
  -3   2  -5   30.43    4.11
   3  -2   6   60.54    2.34
   3  -2   6   65.26    2.61
  -3   2  -6   60.36    3.26
  -3   2  -6   61.29    5.26
   3  -2   7    0.72    0.89
   3  -2   7    0.23    0.51
  -3   2  -7    1.79    1.42
  -3   2  -7    0.63    0.55
  -3   2  -7    0.09    0.50
   3  -2   8   22.21    2.16
  -3   2  -8   26.97    3.69
  -3   2  -8   27.46    2.69
  -3   2  -8   26.36    1.72
  -3   2  -9    0.64    0.87
  -3   2  -9    0.85    0.91
  -3   2  -9    0.35    0.41
  -3   2 -10   12.14    5.25
  -3   2 -10   12.95    2.32
  -3   2 -10    6.61    4.24
  -3   2 -11    2.94    2.91
  -3   2 -11    1.22    1.29
  -3   2 -12    1.72    1.95
  -3   2 -12    1.46    1.42
   3  -1 -14    1.44    1.61
   3  -1 -13    1.79    1.48
   3  -1 -12   18.92    2.93
   3  -1 -11    2.93    1.55
   3  -1 -10    1.69    1.12
   3  -1 -10    0.15    0.25
   3  -1  -9    2.41    1.29
   3  -1  -9    0.01    0.24
   3  -1  -8    3.17    1.26
   3  -1  -7    4.21    1.41
   3  -1  -7    0.01    0.21
   3  -1  -6  116.66    4.32
   3  -1  -6  116.79    3.60
   3  -1  -5   13.17    1.32
   3  -1  -5   13.29    1.21
  -3   1   5   13.41    1.16
   3  -1  -4   34.35    1.86
  -3   1   4   35.95    1.66
   3  -1  -3 1135.91   23.57
   3  -1  -3 1193.75   23.08
  -3   1   3 1150.59   23.60
  -3   1   3 1181.84   23.08
   3  -1  -2   73.43    1.91
   3  -1  -2   75.59    2.75
  -3   1   2   76.74    3.26
   3  -1  -1  227.08    5.06
  -3   1   1  224.20    3.65
  -3   1   1  218.69    5.85
   3  -1   0  483.23    8.30
   3  -1   0  520.66    6.73
  -3   1   0  501.72    8.75
  -3   1   0  492.17    6.66
   3  -1   1    0.09    0.37
   3  -1   1    0.99    0.63
   3  -1   1    0.28    0.35
  -3   1  -1    0.31    0.52
  -3   1  -1    0.56    0.43
   3  -1   2   24.31    2.04
   3  -1   2   25.33    1.26
   3  -1   2   24.08    1.81
  -3   1  -2   24.74    1.50
  -3   1  -2   22.12    1.84
  -3   1  -2   21.60    1.34
   3  -1   3   30.16    2.00
  -3   1  -3   36.59    2.16
  -3   1  -3   35.27    2.29
  -3   1  -3   33.89    1.97
   3  -1   4    2.05    0.60
  -3   1  -4    2.71    0.90
  -3   1  -4    1.97    1.02
  -3   1  -4    2.66    0.97
   3  -1   5   43.13    2.44
  -3   1  -5   40.57    3.74
   3  -1   6    0.25    0.44
  -3   1  -6    0.84    0.75
  -3   1  -6    0.34    0.67
   3  -1   7   10.31    1.11
  -3   1  -7   12.88    3.96
  -3   1  -7   13.77    1.97
   3  -1   8    1.88    1.10
  -3   1  -8    2.96    1.74
  -3   1  -8    0.48    0.71
  -3   1  -8    1.65    1.08
   3  -1   9    0.53    0.47
  -3   1  -9    0.83    1.51
  -3   1  -9   -0.15    0.52
  -3   1  -9    0.72    0.57
  -3   1 -10   81.82    6.62
  -3   1 -11    2.19    1.66
  -3   1 -11    0.01    0.64
  -3   1 -12    2.44    3.43
   3   0 -15    1.81    1.65
   3   0 -14    4.12    1.97
   3   0 -13    3.09    2.19
   3   0 -12    6.47    2.15
   3   0 -11    0.44    0.74
   3   0 -10    9.36    1.70
   3   0  -8    3.71    1.14
   3   0  -7   33.11    2.31
   3   0  -6   17.40    1.44
   3   0  -6   19.91    1.60
  -3   0   6   15.85    1.31
   3   0  -5    1.31    0.65
  -3   0   5    0.53    0.35
   3   0  -4    0.96    0.48
   3   0  -4    0.36    0.26
  -3   0   4    0.37    0.22
   3   0  -3  506.47   10.81
   3   0  -3  555.20   13.52
   3   0  -2  370.05    4.92
   3   0  -2  378.93    7.30
  -3   0   2  365.97    5.60
  -3   0   2  371.63   10.01
   3   0  -1  212.58    6.24
   3   0  -1  228.01    5.49
  -3   0   1  211.58    6.22
  -3   0   1  221.65    5.54
   3   0   0    1.54    0.75
   3   0   0    1.31    0.69
   3   0   0    0.98    0.33
  -3   0   0    1.42    1.09
  -3   0   0    0.99    0.49
   3   0   1    1.41    0.38
   3   0   1    2.13    1.17
   3   0   1    1.98    0.63
  -3   0  -1    2.20    1.28
  -3   0  -1    1.67    1.27
  -3   0  -1    2.24    0.62
   3   0   2   53.17    2.23
   3   0   2   51.10    2.35
   3   0   2   48.96    2.57
  -3   0  -2   47.88    2.76
  -3   0  -2   49.40    2.77
  -3   0  -2   48.27    2.28
   3   0   3    3.56    0.77
  -3   0  -3    4.41    1.53
  -3   0  -3    3.41    1.02
  -3   0  -4  404.34   10.08
  -3   0  -4  396.83    7.97
  -3   0  -5   13.52    4.34
  -3   0  -5   12.03    1.44
  -3   0  -5   13.03    1.66
  -3   0  -6   66.50    7.12
  -3   0  -6   66.87    5.36
  -3   0  -7    0.59    1.20
  -3   0  -7    0.69    0.77
  -3   0  -8    9.93    2.94
  -3   0  -8    3.31    1.49
  -3   0  -9   17.02    7.17
  -3   0  -9    0.48    1.33
  -3   0 -10    6.33    2.74
  -3   0 -10    7.69    3.27
  -3   0 -11   -0.03    0.95
   3   1 -15   13.18    8.47
   3   1 -14    4.17    1.50
   3   1 -13    3.10    1.75
   3   1 -12   56.75    4.29
   3   1 -11    0.93    0.81
   3   1 -10    1.33    0.94
   3   1  -9    5.09    1.24
   3   1  -8   38.64    2.66
   3   1  -7   32.65    1.95
  -3  -1   7   33.35    1.88
   3   1  -6    0.88    0.63
  -3  -1   6    1.21    0.50
   3   1  -5   75.84    2.55
  -3  -1   5   77.65    2.41
   3   1  -4   24.66    1.17
   3   1  -4   31.59    2.10
  -3  -1   4   25.73    1.02
  -3  -1   4   25.19    1.57
   3   1  -3    0.94    0.34
   3   1  -3    0.44    0.78
  -3  -1   3    1.47    0.72
   3   1  -2    9.40    0.48
   3   1  -2    9.96    0.93
   3   1  -2    9.48    1.68
  -3  -1   2    9.70    1.07
   3   1  -1  403.73    8.71
   3   1  -1  401.30   11.69
   3   1  -1  429.43    9.79
  -3  -1   1  433.64   10.86
  -3  -1   1  411.38    9.79
   3   1   0   40.79    1.74
   3   1   0   37.53    2.40
   3   1   0   38.33    1.83
  -3  -1   0   41.21    6.05
  -3  -1   0   38.43    2.07
   3   1   1    0.32    0.41
   3   1   1   -0.05    0.30
   3   1   1    0.85    0.44
  -3  -1  -1   -0.01    0.21
  -3  -1  -1    0.43    0.37
   3   1   2    6.80    1.00
  -3  -1  -2    7.39    1.13
  -3  -1  -2    8.91    1.64
  -3  -1  -4   49.75    3.69
  -3  -1  -4   52.65    4.43
  -3  -1  -4   41.98    4.16
  -3  -1  -5    0.77    0.87
  -3  -1  -5    0.82    1.04
  -3  -1  -5    0.18    0.45
  -3  -1  -6   28.24    8.55
  -3  -1  -6   25.31    4.53
  -3  -1  -7   28.45    6.58
  -3  -1  -7   24.80    7.41
  -3  -1  -8   13.68    3.98
  -3  -1  -8    0.25    0.89
  -3  -1  -9   18.21    8.22
  -3  -1  -9    0.24    0.64
  -3  -1 -10    2.38    1.91
  -3  -1 -10   -0.04    0.41
  -3  -1 -11    1.60    1.70
   3   2 -15    4.94    4.15
   3   2 -14   10.59    5.32
   3   2 -13   16.95    6.56
   3   2 -12    1.79    1.66
   3   2 -11    1.31    1.01
   3   2  -9    0.25    0.45
   3   2  -8    7.41    1.13
   3   2  -7  182.04    6.65
  -3  -2   7  168.62    6.13
   3   2  -6   82.57    2.37
  -3  -2   6   80.96    2.24
  -3  -2   6   84.03    2.91
   3   2  -5    4.50    0.56
  -3  -2   5    4.88    0.55
  -3  -2   5    4.72    0.78
  -3  -2   4   31.17    1.73
  -3  -2   3   62.42    2.65
  -3  -2   2    6.03    1.11
   3   2  -1    1.16    0.32
  -3  -2   1    1.95    0.67
  -3  -2   1    1.56    0.74
   3   2   0   40.41    1.74
   3   2   0   44.34    1.87
  -3  -2   0   38.97    2.37
  -3  -2   0   49.59    1.90
   3   2   1    0.78    0.37
   3   2   1    0.28    0.34
  -3  -2  -1    0.57    0.24
  -3  -2  -1    0.23    0.25
   3   2   2    8.89    1.18
  -3  -2  -2   11.87    2.90
  -3  -2  -2   12.71    3.28
  -3  -2  -2    9.31    1.30
  -3  -2  -3   48.24    2.97
  -3  -2  -3   46.86    4.04
  -3  -2  -3   52.30    3.43
  -3  -2  -4    6.46    2.45
  -3  -2  -4    7.65    3.75
  -3  -2  -4    3.07    1.71
  -3  -2  -5  155.02    5.84
  -3  -2  -5  155.41   11.13
  -3  -2  -6   74.92    6.26
  -3  -2  -6   79.25    4.40
  -3  -2  -7    5.00    2.53
  -3  -2  -7    3.81    2.19
  -3  -2  -8    4.22    2.11
  -3  -2  -8    0.39    0.65
  -3  -2  -9    5.65    3.22
  -3  -2  -9    0.72    0.98
  -3  -2 -10    2.87    2.13
   3   3 -15    5.94    4.82
   3   3 -14    6.26    3.38
   3   3 -13    0.44    1.12
   3   3 -12    5.45    2.72
   3   3 -11    0.23    0.60
   3   3 -10    0.28    0.71
   3   3  -9   36.00    3.65
   3   3  -8    0.59    0.47
  -3  -3   8    0.38    0.48
   3   3  -7    0.21    0.36
  -3  -3   7    0.54    0.45
  -3  -3   7    0.24    0.50
   3   3  -6   71.87    2.85
  -3  -3   6   70.63    2.72
  -3  -3   6   77.32    3.66
  -3  -3   5    7.85    1.06
  -3  -3   4   17.43    1.54
  -3  -3   3  384.69    7.22
  -3  -3   2    0.24    0.62
   3   3  -1   98.48    3.47
  -3  -3   1  109.16    2.25
  -3  -3   1   98.99    3.84
   3   3   0   94.66    2.57
   3   3   0   93.99    2.61
  -3  -3   0   92.53    3.82
  -3  -3   0  101.43    3.16
   3   3   1    0.18    0.37
  -3  -3  -1    0.28    0.36
  -3  -3  -1    0.32    0.60
  -3  -3  -1    0.09    0.13
  -3  -3  -2    0.80    0.56
  -3  -3  -2    0.27    0.71
  -3  -3  -3   15.46    1.98
  -3  -3  -3   15.41    6.46
  -3  -3  -4    3.76    1.39
  -3  -3  -4    3.08    1.62
  -3  -3  -5   21.42    2.73
  -3  -3  -5   24.26    4.83
  -3  -3  -6    1.47    1.80
  -3  -3  -6    1.17    1.36
  -3  -3  -7    0.86    0.77
  -3  -3  -8    3.08    2.85
  -3  -3  -9    0.89    0.83
   3   4 -15    0.15    0.71
   3   4 -14    3.44    2.23
   3   4 -13   12.57    6.48
   3   4 -12    2.05    1.52
  -3  -4  12    1.90    1.31
   3   4 -11    1.48    1.18
  -3  -4  11    0.53    0.69
   3   4 -10    6.04    2.24
  -3  -4  10    8.15    1.44
   3   4  -9   55.77    2.41
  -3  -4   9   52.56    2.82
   3   4  -8    8.10    0.93
  -3  -4   6    3.17    0.42
  -3  -4   6    3.69    1.07
  -3  -4   5   30.96    2.36
  -3  -4   4   52.37    3.20
   3   4  -3  107.86    5.29
  -3  -4   3  117.75    5.49
   3   4  -2    0.29    0.64
  -3  -4   2    1.13    0.79
   3   4  -1  105.56    4.80
   3   4  -1  120.06    4.13
  -3  -4   1  103.88    5.25
  -3  -4   1  112.06    4.06
   3   4   0    1.24    0.51
  -3  -4   0    0.59    0.59
  -3  -4   0    3.29    1.30
  -3  -4   0    0.95    0.56
   3   4   1    5.61    0.91
  -3  -4  -1    7.01    1.14
  -3  -4  -1    6.29    1.49
  -3  -4  -1    7.46    2.29
  -3  -4  -2    1.75    0.86
  -3  -4  -2    1.64    1.67
  -3  -4  -3    1.51    1.06
  -3  -4  -3    0.01    0.82
  -3  -4  -4   14.12    1.98
  -3  -4  -4   15.66    5.03
  -3  -4  -5    1.85    1.50
  -3  -4  -5    1.93    2.18
  -3  -4  -6   21.72    3.09
  -3  -4  -6   28.30    3.71
  -3  -4  -7   15.86    5.39
  -3  -4  -8    0.72    1.11
  -3  -4  -9    1.51    1.58
   3   5 -14    1.04    1.29
  -3  -5  14    0.94    1.15
   3   5 -13    6.31    4.06
  -3  -5  13   14.27    1.99
   3   5 -12    6.38    4.21
  -3  -5  12   11.52    1.90
  -3  -5  11    0.41    0.70
  -3  -5  10   27.46    2.33
  -3  -5   9   15.87    1.58
  -3  -5   9   19.91    1.98
  -3  -5   8    4.04    0.84
  -3  -5   8    4.14    1.27
  -3  -5   6    0.61    0.87
   3   5  -5    7.23    3.17
  -3  -5   5    4.97    1.52
   3   5  -4    1.97    0.95
  -3  -5   4    2.68    1.29
   3   5  -3    0.97    1.07
  -3  -5   3    2.24    1.38
   3   5  -2   18.89    2.87
  -3  -5   2   21.05    1.69
  -3  -5   2   17.66    2.47
   3   5  -1   52.50    3.66
   3   5  -1   48.84    4.72
  -3  -5   1   50.49    3.75
  -3  -5   1   49.07    4.69
  -3  -5   1   53.66    5.97
   3   5   0    8.62    0.98
  -3  -5   0    8.78    1.26
  -3  -5   0   10.64    2.28
  -3  -5   0   11.57    3.86
  -3  -5  -1   79.66    3.40
  -3  -5  -1   80.30    5.75
  -3  -5  -2    1.00    0.74
  -3  -5  -2    1.33    0.97
  -3  -5  -3   10.57    1.82
  -3  -5  -3   10.90    5.82
  -3  -5  -4    2.22    1.20
  -3  -5  -4    0.95    0.81
  -3  -5  -5    2.00    1.16
  -3  -5  -5    1.95    2.64
  -3  -5  -6   13.12    2.73
  -3  -5  -6   19.82    3.50
  -3  -5  -7    0.18    0.68
  -3  -6  14    9.08    3.46
  -3  -6  13   22.40    2.42
  -3  -6  12    4.53    1.41
  -3  -6  11    2.12    1.21
  -3  -6  10    0.69    0.56
   3   6  -9    2.10    1.54
  -3  -6   9    0.98    0.83
  -3  -6   8   10.10    1.77
   3   6  -7   68.30    5.55
  -3  -6   7   68.37    1.46
  -3  -6   7   71.73    3.90
   3   6  -6    3.44    2.19
   3   6  -5   42.75    3.38
  -3  -6   5   46.18    3.44
   3   6  -4    0.30    0.75
  -3  -6   4    1.42    1.21
  -3  -6   3    5.62    1.56
   3   6  -2    4.56    3.73
  -3  -6   2    6.05    1.74
  -3  -6   2    5.37    2.42
  -3  -6   2    5.19    0.72
  -3  -6   1    0.10    0.21
  -3  -6   1    1.66    1.11
  -3  -6   1    0.20    0.64
  -3  -6   0   63.27    2.95
  -3  -6   0   62.60    5.65
  -3  -6   0   70.05    7.47
  -3  -6  -1    1.73    0.94
  -3  -6  -1    1.22    1.41
  -3  -6  -2    1.65    1.10
  -3  -6  -2    0.07    1.20
  -3  -6  -3   81.79    4.39
  -3  -6  -3   81.14   15.40
  -3  -6  -4    1.19    0.92
  -3  -6  -4    1.38    2.38
  -3  -6  -5    0.78    1.35
  -3  -6  -5    0.16    1.06
  -3  -6  -6    2.43    1.81
  -3  -6  -6    1.60    1.54
   3   7 -13    2.44    3.37
  -3  -7  13    4.12    2.11
   3   7 -12    7.95    6.16
  -3  -7  12    7.23    1.76
   3   7 -11   24.25    4.82
  -3  -7  11   27.71    2.76
   3   7 -10    1.21    1.54
  -3  -7  10    0.95    0.89
  -3  -7   9    2.98    1.36
   3   7  -8    0.79    0.98
  -3  -7   8    1.09    0.91
   3   7  -7    3.82    2.26
  -3  -7   7    2.62    1.56
   3   7  -6    6.07    3.85
  -3  -7   6    8.36    1.92
   3   7  -5    8.49    6.08
   3   7  -4    1.62    1.63
  -3  -7   4    2.04    1.52
   3   7  -3    0.26    1.05
  -3  -7   3    2.03    1.67
  -3  -7   3    0.70    1.10
  -3  -7   3    0.75    0.42
  -3  -7   2    2.05    0.93
  -3  -7   2    0.68    1.01
  -3  -7   2    1.14    1.08
  -3  -7   1    3.53    0.90
  -3  -7   1    5.60    1.98
  -3  -7   1    3.96    1.69
  -3  -7   0    0.79    0.79
  -3  -7   0    0.95    1.70
  -3  -7   0    1.01    0.75
  -3  -7  -1    1.99    1.02
  -3  -7  -1    4.07    3.71
  -3  -7  -2    0.35    0.56
  -3  -7  -2    0.97    2.14
  -3  -7  -3   10.56    2.15
  -3  -7  -3    9.49    7.59
  -3  -7  -4    0.27    0.64
  -3  -7  -4    0.84    0.93
  -3  -7  -5    0.06    0.61
  -3  -7  -5    0.28    1.68
   3   8 -12   10.71    6.75
  -3  -8  12   12.60    4.65
   3   8 -11    0.56    1.57
  -3  -8  11    2.53    1.58
  -3  -8  10    3.32    1.49
   3   8  -9   17.13   11.74
  -3  -8   9   25.76    2.99
   3   8  -8   -0.12    0.63
  -3  -8   8    0.52    0.99
   3   8  -7    1.78    1.87
  -3  -8   7    1.62    1.35
   3   8  -6   -0.10    0.78
  -3  -8   6    2.70    2.06
   3   8  -5    0.23    1.02
  -3  -8   5    2.21    1.78
  -3  -8   5    0.89    1.39
   3   8  -4   19.63    7.39
  -3  -8   4   25.12    6.31
  -3  -8   3   21.11    3.52
  -3  -8   3   13.20    3.88
  -3  -8   2    2.90    2.07
  -3  -8   2    1.60    1.65
  -3  -8   1    5.47    3.00
  -3  -8   1    1.32    1.04
  -3  -8   0    0.22    1.40
  -3  -8  -1    3.62    1.85
  -3  -8  -2    2.08    3.06
  -3  -8  -3   -0.09    1.12
  -3  -9  11    0.95    0.87
   3   9 -10    1.37    1.62
  -3  -9  10    0.36    0.89
   3   9  -9    7.32    5.09
  -3  -9   9   10.59    2.26
   3   9  -8    3.55    2.30
  -3  -9   8    3.95    1.74
   3   9  -7    1.99    1.13
  -3  -9   7    3.07    2.13
  -3  -9   7    3.25    1.88
   3   9  -6   11.72    6.32
  -3  -9   6   18.07    3.29
  -3  -9   6    9.54    5.46
   3   9  -5    3.70    3.44
  -3  -9   5    6.65    2.61
  -3  -9   5    4.04    2.68
  -3  -9   4    1.48    1.02
  -3  -9   3    1.77    1.90
  -3  -9   3    0.93    1.64
  -3  -9   2   10.78    3.49
  -3  -9   2    3.67    2.83
  -3  -9   1    1.71    2.47
  -3  -9   0    0.77    1.36
  -3  -9  -1    7.44    6.50
   3  10  -8    3.32    3.84
  -3 -10   8    4.08    2.31
  -3 -10   8    4.26    3.46
   3  10  -7    4.20    2.86
  -3 -10   7    6.80    3.33
  -3 -10   7    4.74    4.04
  -3 -10   6    5.67    3.08
  -3 -10   6    2.99    2.39
  -3 -10   5    1.37    1.66
  -3 -10   5    0.64    1.52
  -3 -10   4    5.39    3.04
  -3 -10   4    2.07    1.94
  -3 -10   3    0.52    1.75
  -3 -10   3    1.14    1.28
   4 -13   1    0.61    1.05
   4 -13   2    1.12    1.11
   4 -13   3    0.06    0.63
   4 -13   4    0.61    1.14
   4 -12  -3    0.01    0.94
   4 -12  -2   10.66    4.28
   4 -12  -1    5.12    2.05
   4 -12   0    1.43    1.41
   4 -12   1    7.42    1.91
   4 -12   2    1.05    1.32
   4 -12   3    3.65    1.41
   4 -12   4    0.39    0.69
   4 -12   5   10.71    1.76
   4 -12   6    1.13    0.98
   4 -12   6    0.86    1.69
   4 -12   7    4.84    4.30
   4 -12   8    1.31    1.77
   4 -11  -5    5.57    2.88
   4 -11  -4    3.83    1.92
   4 -11  -3    1.08    1.43
   4 -11  -2   23.03    3.16
  -4  11   2   19.25    2.42
   4 -11  -1    0.85    1.25
   4 -11   0    0.52    1.18
   4 -11   1    1.71    1.49
   4 -11   2    6.39    1.86
   4 -11   3    9.52    1.74
   4 -11   4    3.31    1.58
   4 -11   6    1.99    2.38
   4 -11   8    0.58    1.24
   4 -11   9    5.70    4.29
  -4  11  -9   10.14    4.31
   4 -10  -7    6.16    3.03
   4 -10  -6    1.61    1.69
   4 -10  -5    2.87    1.64
   4 -10  -4    5.42    2.34
   4 -10  -3    0.49    0.89
  -4  10   3    0.48    0.67
   4 -10  -2    3.58    1.67
  -4  10   2    4.27    1.48
   4 -10  -1    0.43    1.07
   4 -10   0   17.41    2.24
   4 -10   1    1.46    1.29
   4 -10   2   16.31    2.06
   4 -10   3    9.65    1.68
   4 -10   5    6.10    2.32
   4 -10   7    1.12    1.71
   4 -10   8    4.03    2.36
  -4  10  -8    7.46    2.67
   4 -10   9    3.46    3.50
  -4  10  -9    2.90    1.81
   4 -10  10    3.91    2.64
  -4  10 -10    4.07    2.47
   4  -9  -9    3.15    2.54
   4  -9  -8    6.24    2.56
   4  -9  -7    3.67    2.43
   4  -9  -6    2.15    1.74
   4  -9  -5    1.78    1.53
   4  -9  -4    1.07    1.36
  -4   9   4    1.02    0.87
   4  -9  -3    4.33    1.80
   4  -9  -2   15.64    2.31
  -4   9   2   16.99    2.30
   4  -9  -1  117.50    5.19
  -4   9   1  123.12   25.30
   4  -9   0    2.86    1.23
   4  -9   1    7.15    1.54
   4  -9   2   44.54    3.05
  -4   9  -3    1.33    0.57
   4  -9   4   20.45    2.80
   4  -9   6   21.77    8.51
  -4   9  -6   22.96    3.10
   4  -9   7   12.54    5.63
  -4   9  -7   15.49    2.98
   4  -9   8    4.26    3.17
  -4   9  -8    3.17    1.67
   4  -9   9    5.16    3.50
  -4   9  -9    5.85    2.17
   4  -9  10    1.21    2.19
  -4   9 -10    2.07    1.44
   4  -9  11    0.07    0.54
  -4   9 -11    0.71    1.31
   4  -8 -10    1.97    2.03
   4  -8  -9    2.55    1.84
   4  -8  -8    0.55    1.22
   4  -8  -7   12.47    2.95
   4  -8  -6    5.16    2.03
   4  -8  -5    0.92    1.24
  -4   8   5    0.37    0.45
   4  -8  -4   35.18    3.15
  -4   8   4   27.67    2.07
   4  -8  -3   14.52    2.16
  -4   8   3   13.57    1.64
   4  -8  -2    1.46    0.94
  -4   8   2    1.42    1.12
   4  -8  -1   38.85    3.69
  -4   8   1   47.05    4.11
   4  -8   0    3.34    1.34
  -4   8   0    3.73    1.12
   4  -8   1   36.27    3.43
  -4   8  -1   29.93    2.66
  -4   8  -1   36.96    3.61
  -4   8  -2    2.10    0.67
  -4   8  -2    3.39    1.30
  -4   8  -3    3.56    0.58
  -4   8  -4   34.05    3.07
   4  -8   5    0.71    0.81
  -4   8  -5    2.44    1.48
   4  -8   6    9.02    3.22
  -4   8  -6   11.79    2.58
   4  -8   7  222.73   13.53
  -4   8  -7  232.05   41.31
   4  -8   8    8.87    5.24
  -4   8  -8   13.86    2.61
   4  -8   9    6.08    3.24
  -4   8  -9    7.57    2.56
   4  -8  10    0.36    0.78
  -4   8 -10    3.78    1.97
   4  -8  11    3.70    3.78
  -4   8 -11   11.36    2.54
   4  -7 -11    0.90    1.90
   4  -7 -10    1.02    1.45
   4  -7  -9    2.74    1.93
   4  -7  -8    3.76    1.97
   4  -7  -7   21.71    3.01
  -4   7   6    0.37    0.41
   4  -7  -5    7.50    1.96
  -4   7   5    9.38    1.24
   4  -7  -4    7.55    1.84
  -4   7   4    7.61    1.30
   4  -7  -3    7.01    1.47
  -4   7   3    6.25    1.19
   4  -7  -2   14.78    1.88
  -4   7   2   14.81    1.58
   4  -7  -1   12.24    1.50
  -4   7   1    9.84    1.44
  -4   7   0    0.03    0.27
  -4   7   0    0.81    0.78
   4  -7   1    3.91    1.01
  -4   7  -1    3.51    0.68
  -4   7  -1    3.13    1.15
  -4   7  -2    1.25    0.41
  -4   7  -3    1.06    0.27
  -4   7  -3    0.48    0.62
   4  -7   4    3.99    2.41
  -4   7  -4    6.66    1.61
   4  -7   5   20.64    6.04
  -4   7  -5   22.50    2.57
   4  -7   6   24.90    4.32
  -4   7  -6   25.84    2.77
   4  -7   7    7.78    3.68
  -4   7  -7   10.60    2.24
   4  -7   8   10.04    2.47
  -4   7  -8   12.38    2.12
   4  -7   9    0.40    0.56
  -4   7  -9    1.18    1.12
   4  -7  10    0.81    1.33
  -4   7 -10    0.87    0.94
   4  -7  11   12.44    5.50
  -4   7 -11   12.74    2.47
   4  -7  12    2.04    1.51
  -4   7 -12    1.13    1.63
   4  -6 -12    1.50    1.73
   4  -6 -11    1.33    1.43
   4  -6 -10   11.72    3.22
   4  -6  -9    2.34    1.96
   4  -6  -8    0.82    1.00
   4  -6  -7    9.84    2.25
   4  -6  -6    4.82    1.70
  -4   6   6    0.03    0.21
   4  -6  -5    3.11    1.55
  -4   6   5    5.08    1.15
   4  -6  -4    0.88    1.34
  -4   6   4    0.68    0.66
   4  -6  -3    3.34    1.15
  -4   6   3    2.30    0.86
   4  -6  -2   17.48    1.70
  -4   6   2   17.30    1.58
   4  -6  -1    5.79    1.07
  -4   6   1    5.65    2.85
  -4   6   1    6.98    1.30
   4  -6   0   89.11    4.12
  -4   6   0   81.02    4.34
  -4   6   0   94.75    4.57
  -4   6  -1   22.83    1.36
  -4   6  -2   67.49    2.39
  -4   6  -2   68.43    3.84
  -4   6  -3    6.15    1.28
   4  -6   4    2.73    1.57
  -4   6  -4    1.49    0.79
  -4   6  -5   73.55    6.11
   4  -6   6   38.60    3.88
  -4   6  -6   42.86    3.34
   4  -6   7    1.09    1.54
  -4   6  -7    1.53    1.50
   4  -6   8  120.94    6.48
  -4   6  -8  113.02    5.51
   4  -6   9    6.44    4.83
   4  -6  10    0.31    0.60
  -4   6 -10    1.05    1.25
   4  -6  11   10.71    5.82
  -4   6 -11   13.93    2.94
   4  -6  12    2.64    1.37
  -4   6 -12    0.67    1.23
   4  -5 -13    0.44    1.29
   4  -5 -12    8.89    3.08
   4  -5 -11    6.99    2.95
   4  -5 -10    1.46    1.72
   4  -5  -9    0.21    0.92
   4  -5  -8    4.27    1.85
   4  -5  -7   13.01    2.14
   4  -5  -6    9.60    2.10
   4  -5  -5   10.59    1.79
  -4   5   5   11.39    1.53
   4  -5  -4  193.84    7.92
  -4   5   4  202.61    7.30
   4  -5  -3   46.96    2.69
  -4   5   3   45.67    2.50
   4  -5  -2   68.79    2.88
  -4   5   2   72.03    3.06
   4  -5  -1    1.21    0.63
  -4   5   1    1.57    0.49
  -4   5   1    2.81    1.15
  -4   5   0   73.09    2.61
  -4   5  -1   62.99    3.11
  -4   5  -2   64.20    3.19
  -4   5  -3   21.27    1.99
   4  -5   4   17.76    1.73
  -4   5  -4   16.52    1.79
   4  -5   5   30.71    3.78
  -4   5  -5   36.72    2.83
   4  -5   6    2.52    1.42
  -4   5  -6    3.90    1.47
   4  -5   7   49.53    4.89
  -4   5  -7   48.77    3.84
   4  -5   8    9.60    6.04
  -4   5  -8   11.41    2.23
   4  -5   9    0.30    0.55
  -4   5  -9    1.18    1.60
   4  -5  10    3.91    3.31
  -4   5 -10    5.10    1.90
   4  -5  11    0.50    0.84
  -4   5 -11    0.82    0.94
  -4   5 -12    1.37    1.56
   4  -4 -11    1.85    1.65
   4  -4 -10    6.77    1.96
   4  -4  -9    2.79    1.79
   4  -4  -8    0.83    1.20
   4  -4  -7   21.76    2.97
   4  -4  -6   44.87    3.66
   4  -4  -6   39.82    1.98
  -4   4   6   38.39    2.40
   4  -4  -5  640.22   10.78
  -4   4   5  615.03   19.92
   4  -4  -4  605.52   10.09
  -4   4   4  604.07    8.86
   4  -4  -3   42.23    2.33
   4  -4  -3   45.54    2.14
  -4   4   3   50.60    2.54
   4  -4  -2   66.56    2.79
   4  -4  -2   76.48    3.13
  -4   4   2   75.77    3.36
   4  -4  -1  170.76    6.18
   4  -4  -1  175.64    5.24
  -4   4   1  169.83    5.45
  -4   4   0   74.21    3.44
  -4   4  -1   28.48    2.16
  -4   4  -2   33.12    2.45
  -4   4  -2   29.34    2.23
   4  -4   3    1.78    1.15
  -4   4  -3    1.41    0.89
  -4   4  -3    2.68    0.92
   4  -4   4    4.44    2.38
  -4   4  -4    6.56    1.37
   4  -4   5   13.19    1.65
  -4   4  -5   11.01    1.79
   4  -4   6   74.76    5.91
  -4   4  -6   87.86    7.09
   4  -4   7    6.57    0.83
   4  -4   7    5.52    3.74
  -4   4  -7    5.47    1.65
   4  -4   8    0.99    0.71
  -4   4  -8    1.85    1.28
   4  -4   9   32.44    2.88
  -4   4  -9   35.00    3.32
   4  -4  10    1.56    1.49
  -4   4 -10    2.11    1.48
  -4   4 -11    0.28    0.80
  -4   4 -12    2.44    1.88
   4  -3 -14    1.77    2.17
   4  -3 -13    8.36    2.66
   4  -3 -12    2.69    2.18
   4  -3 -11    0.76    0.97
   4  -3 -10    3.07    1.64
   4  -3  -9    1.23    1.33
   4  -3  -9   -0.02    0.13
   4  -3  -8    0.42    0.41
   4  -3  -7   17.66    1.22
   4  -3  -6   20.17    1.47
   4  -3  -5  653.89    8.87
  -4   3   5  663.24    9.29
   4  -3  -4    7.31    1.22
   4  -3  -4    8.16    1.24
  -4   3   4    9.56    1.93
   4  -3  -3  110.92    3.84
   4  -3  -3  110.95    3.96
  -4   3   3  115.05    4.22
   4  -3  -2  243.95    6.01
   4  -3  -2  255.46    6.85
  -4   3   2  254.72    7.02
   4  -3  -1   17.72    1.65
  -4   3   1   17.65    1.71
  -4   3   0   38.97    1.33
  -4   3   0   35.61    2.34
  -4   3  -1   17.02    0.81
  -4   3  -1   13.88    1.54
  -4   3  -1   16.19    1.28
  -4   3  -2   25.41    0.97
  -4   3  -2   18.30    1.87
  -4   3  -2   26.92    1.61
   4  -3   3  194.90    4.45
   4  -3   3  190.03    2.39
  -4   3  -3  189.05    5.66
  -4   3  -3  201.05    3.30
   4  -3   4   11.98    1.54
  -4   3  -4   12.86    1.75
  -4   3  -5   47.97    3.19
   4  -3   6   77.13    5.35
   4  -3   6   80.30    5.85
  -4   3  -6   94.74    7.41
   4  -3   7    7.31    2.60
   4  -3   7    7.11    1.10
  -4   3  -7   11.62    2.06
  -4   3  -7    7.14    1.53
   4  -3   8    0.81    0.64
  -4   3  -8    4.00    1.65
  -4   3  -8    1.16    1.27
   4  -3   9   12.93    2.87
  -4   3  -9   19.25    4.67
  -4   3  -9   19.44    2.67
  -4   3 -10    0.77    0.99
  -4   3 -10    0.40    0.87
  -4   3 -11    2.75    4.26
  -4   3 -11    0.93    1.44
  -4   3 -12    0.80    1.25
  -4   3 -12    1.14    1.38
   4  -2 -14    0.62    1.28
   4  -2 -13    5.23    1.95
   4  -2 -12   10.22    2.15
   4  -2 -11    0.26    0.80
   4  -2 -10   20.88    2.57
   4  -2 -10   16.92    1.37
   4  -2  -9    3.47    1.41
   4  -2  -9    2.74    0.89
   4  -2  -8   26.05    2.43
   4  -2  -8   27.95    1.81
   4  -2  -7    0.34    0.62
   4  -2  -7    0.85    0.59
   4  -2  -6    8.95    1.55
   4  -2  -6    7.46    1.09
   4  -2  -5  161.35    4.64
   4  -2  -5  171.77    4.39
  -4   2   5  176.46    4.37
   4  -2  -4   15.06    1.59
   4  -2  -4   15.21    1.60
  -4   2   4   16.17    3.66
   4  -2  -3   64.19    2.58
   4  -2  -3   70.17    3.07
  -4   2   3   70.25    4.01
   4  -2  -2    2.74    0.67
   4  -2  -2    2.39    0.88
  -4   2   2    1.61    0.91
   4  -2  -1  120.56    4.46
  -4   2   1  126.03    4.73
  -4   2   0  199.80    6.23
   4  -2   1    0.76    0.36
  -4   2  -1    0.95    0.36
  -4   2  -1    1.43    0.82
   4  -2   2    5.42    0.53
  -4   2  -2    5.36    0.68
  -4   2  -2    4.91    1.27
  -4   2  -2    5.05    1.09
   4  -2   3   65.66    2.33
  -4   2  -3   72.84    3.89
  -4   2  -3   68.57    3.53
   4  -2   4    6.67    0.83
  -4   2  -4    8.64    1.60
  -4   2  -4   10.80    1.67
   4  -2   5   28.05    1.66
  -4   2  -5   28.34    2.30
  -4   2  -5   29.25    2.63
   4  -2   6    4.72    0.89
  -4   2  -6    6.87    2.32
  -4   2  -6    7.02    1.71
  -4   2  -7    3.45    1.66
  -4   2  -7    5.28    1.96
   4  -2   8   14.77    2.01
  -4   2  -8   17.29    3.05
  -4   2  -8   15.18    2.43
  -4   2  -9   19.18    4.87
  -4   2 -10    1.93    1.72
  -4   2 -10    1.03    1.03
  -4   2 -11    2.32    1.66
  -4   2 -11    1.71    1.45
   4  -1 -15    3.39    2.12
   4  -1 -14    1.18    1.09
   4  -1 -13    2.27    1.49
   4  -1 -12   10.21    2.15
   4  -1 -11    2.39    1.57
   4  -1 -10    2.17    1.33
   4  -1 -10    0.19    0.31
   4  -1  -9    0.53    0.63
   4  -1  -9    0.54    0.71
   4  -1  -8    0.56    0.60
   4  -1  -8    0.13    0.56
   4  -1  -7    2.57    1.02
   4  -1  -7    1.15    1.07
   4  -1  -6   10.02    1.32
   4  -1  -6   10.62    3.56
   4  -1  -5    7.97    1.11
   4  -1  -5    6.05    1.71
  -4   1   5    6.38    0.80
   4  -1  -4    5.80    0.95
   4  -1  -4    4.81    2.31
  -4   1   4    5.43    0.76
  -4   1   4    6.24    3.13
   4  -1  -3    0.97    0.45
   4  -1  -3    0.48    0.43
  -4   1   3    1.40    0.78
   4  -1  -2   14.70    1.03
   4  -1  -2   12.34    1.39
  -4   1   2   11.46    0.94
  -4   1   2   13.60    2.73
  -4   1   1  104.60    3.13
  -4   1   1  103.41    5.09
   4  -1   0    6.16    1.14
   4  -1   0    6.07    0.65
  -4   1   0    6.33    3.04
   4  -1   1   53.94    2.61
   4  -1   1   53.24    1.93
  -4   1  -1   49.01    2.15
  -4   1  -1   47.75    3.88
   4  -1   2    5.58    0.73
  -4   1  -2    6.58    0.95
  -4   1  -2    6.84    1.40
  -4   1  -2    6.34    1.12
   4  -1   3   66.29    2.97
  -4   1  -3   65.80    3.37
  -4   1  -3   57.58    3.26
  -4   1  -3   61.65    3.88
   4  -1   4    4.81    0.94
  -4   1  -4    3.55    2.42
  -4   1  -4    2.69    1.08
  -4   1  -4    3.21    1.10
  -4   1  -5  163.71   11.58
  -4   1  -5  182.25   12.30
  -4   1  -5  185.20   13.02
  -4   1  -6    4.48    2.52
  -4   1  -6    7.59    1.98
  -4   1  -7   72.62    5.81
  -4   1  -7   78.68    4.35
  -4   1  -8   20.70    4.06
  -4   1  -9    2.19    1.73
  -4   1  -9    0.78    0.94
  -4   1 -10    0.58    0.73
  -4   1 -10    3.84    1.61
  -4   1 -11    1.20    1.51
  -4   1 -11    0.70    1.02
   4   0 -15    2.00    1.68
   4   0 -14    4.79    1.74
   4   0 -13    9.92    2.25
   4   0 -12    5.16    1.87
   4   0 -11   17.60    2.54
   4   0 -10   48.34    3.24
   4   0  -9   24.67    2.73
   4   0  -8    0.88    0.78
   4   0  -7   62.95    3.35
   4   0  -6   10.93    1.17
  -4   0   6    8.82    0.93
   4   0  -5    5.95    0.94
  -4   0   5    4.91    0.65
   4   0  -4  730.18   14.21
  -4   0   4  731.49    7.35
   4   0  -3   30.94    1.35
  -4   0   3   27.51    1.62
  -4   0   3   30.97    2.18
  -4   0   2   29.67    1.71
  -4   0   2   28.56    3.57
   4   0  -1   73.62    2.51
   4   0  -1   76.06    2.61
  -4   0   1   73.23    2.75
  -4   0   1   69.84    5.11
   4   0   0    1.57    0.81
   4   0   0    2.25    0.55
  -4   0   0    2.36    0.75
  -4   0   0    2.62    1.46
   4   0   1   90.79    2.94
   4   0   1   97.26    2.87
  -4   0  -1   90.59    4.19
  -4   0  -2   77.37    3.06
  -4   0  -2   81.08    6.84
  -4   0  -3   40.97    4.01
  -4   0  -3   39.16    2.96
  -4   0  -4  106.04    4.15
  -4   0  -4  112.39    5.71
  -4   0  -4  104.79    5.63
  -4   0  -5    6.60    3.30
  -4   0  -5    6.66    3.34
  -4   0  -5    6.33    2.40
  -4   0  -6   39.40    6.17
  -4   0  -6   40.14    6.39
  -4   0  -7   18.98    3.88
  -4   0  -7   21.69    5.21
  -4   0  -8    1.17    1.68
  -4   0  -8    0.25    0.66
  -4   0  -9    5.08    3.77
  -4   0  -9   -0.09    0.66
  -4   0 -10    2.16    1.22
   4   1 -15    2.80    1.93
   4   1 -14    2.35    1.43
   4   1 -13   19.82    2.79
   4   1 -12    1.92    1.38
   4   1 -11    7.93    1.91
   4   1 -10   13.65    1.99
   4   1  -9   34.16    3.22
   4   1  -8   15.72    1.63
   4   1  -7   95.25    4.13
   4   1  -6    2.82    0.68
  -4  -1   6    3.13    0.52
   4   1  -5    1.29    0.50
  -4  -1   5    1.63    0.35
  -4  -1   5    0.31    0.58
   4   1  -4   19.56    0.93
  -4  -1   4   21.12    1.54
  -4  -1   3   99.29    3.12
   4   1  -2   63.63    1.80
  -4  -1   2   57.56    2.53
   4   1  -1   16.53    1.06
  -4  -1   1   15.00    1.43
  -4  -1   1   18.95    1.88
   4   1   0    1.78    0.50
  -4  -1   0    0.94    0.56
  -4  -1   0    0.65    0.94
   4   1   1   56.26    2.86
  -4  -1  -1   59.43    3.29
  -4  -1  -1   60.79    7.68
  -4  -1  -2    0.75    0.58
  -4  -1  -2    0.38    0.48
  -4  -1  -2    1.11    0.81
  -4  -1  -3   12.97    1.93
  -4  -1  -3   15.74    3.98
  -4  -1  -3   13.25    3.86
  -4  -1  -4  143.93   13.83
  -4  -1  -4  117.83    8.95
  -4  -1  -5    2.83    1.72
  -4  -1  -5    0.63    1.91
  -4  -1  -5    0.48    1.22
  -4  -1  -6    6.97    2.57
  -4  -1  -6    7.96    1.85
  -4  -1  -6    4.42    3.16
  -4  -1  -7    3.76    2.33
  -4  -1  -7    0.86    1.15
  -4  -1  -8   14.17    6.73
  -4  -1  -8    0.74    1.15
  -4  -1  -9    1.56    1.56
  -4  -1  -9    0.25    0.82
  -4  -1 -10    0.32    0.89
   4   2 -15    1.59    1.65
   4   2 -14    4.04    3.68
   4   2 -13    3.13    1.58
   4   2 -12    1.17    1.04
   4   2 -11   32.74    2.82
   4   2 -10   26.15    2.26
   4   2  -9    5.94    1.20
   4   2  -8    8.93    1.17
  -4  -2   8    7.75    1.17
   4   2  -7   31.38    1.68
  -4  -2   7   30.15    2.00
   4   2  -6    1.58    0.53
  -4  -2   6    0.72    0.30
  -4  -2   6    0.60    0.50
  -4  -2   5   84.84    3.94
  -4  -2   4    8.97    1.29
  -4  -2   3  115.92    3.82
   4   2  -2   92.26    1.83
  -4  -2   2   85.80    3.51
   4   2  -1   25.94    1.50
  -4  -2   1   23.77    2.12
   4   2   0   49.19    2.57
  -4  -2   0   50.28    2.90
  -4  -2   0   50.75    3.24
   4   2   1    2.28    0.70
  -4  -2  -1    1.67    0.77
  -4  -2  -1    1.83    0.90
  -4  -2  -2   25.21    2.57
  -4  -2  -2   26.53    2.39
  -4  -2  -2   28.62    2.38
  -4  -2  -3   23.49    3.79
  -4  -2  -3   31.59    5.58
  -4  -2  -3   25.59    5.14
  -4  -2  -4    1.33    1.18
  -4  -2  -4    4.16    2.30
  -4  -2  -4   -0.03    0.85
  -4  -2  -5   42.94    3.95
  -4  -2  -5   52.92    8.82
  -4  -2  -5   43.88    6.99
  -4  -2  -6    1.61    1.28
  -4  -2  -6   -0.05    0.63
  -4  -2  -6    0.26    0.33
  -4  -2  -7    0.33    0.75
  -4  -2  -7    0.13    0.70
  -4  -2  -8    3.27    2.43
  -4  -2  -8   -0.01    0.57
  -4  -2  -9    1.60    1.68
   4   3 -15    2.01    2.05
   4   3 -14    1.47    2.01
   4   3 -13    3.29    1.83
   4   3 -12    0.84    1.90
   4   3 -11    7.88    4.00
   4   3 -10    0.28    0.66
   4   3  -9    3.41    1.93
  -4  -3   9    5.20    1.02
  -4  -3   9    6.31    1.40
   4   3  -8    2.54    1.11
  -4  -3   8    2.65    0.64
  -4  -3   8    3.89    1.28
  -4  -3   7    2.72    1.00
  -4  -3   6    0.60    0.46
  -4  -3   5    6.46    1.23
  -4  -3   4   77.98    4.09
  -4  -3   3   29.76    2.56
  -4  -3   2   12.70    1.80
   4   3  -1   54.65    1.72
   4   3  -1   66.89    3.26
  -4  -3   1   68.93    3.48
   4   3   0    2.93    0.69
   4   3   0    2.41    1.51
  -4  -3   0    3.14    1.30
   4   3   1    2.23    0.81
  -4  -3  -1    2.27    1.44
  -4  -3  -1    3.20    1.39
  -4  -3  -2   17.71    2.70
  -4  -3  -2   21.16    4.92
  -4  -3  -3    0.29    0.56
  -4  -3  -3    0.31    1.16
  -4  -3  -4   12.76    4.12
  -4  -3  -4   10.67    4.17
  -4  -3  -5  178.13    7.65
  -4  -3  -5  238.56   15.16
  -4  -3  -6    2.24    1.60
  -4  -3  -6    0.78    1.93
  -4  -3  -7    4.70    2.41
  -4  -3  -8    0.33    0.58
   4   4 -14    2.48    2.53
  -4  -4  14    6.46    1.72
   4   4 -13    0.24    0.66
  -4  -4  13    1.82    1.19
   4   4 -12    0.13    0.32
  -4  -4  12    0.28    0.61
   4   4 -11    0.91    0.46
  -4  -4  11    1.05    1.01
   4   4 -10   20.52    3.83
  -4  -4   9    7.67    0.92
  -4  -4   8    3.03    0.54
  -4  -4   8    3.39    1.53
  -4  -4   7  229.27    6.50
  -4  -4   6    6.20    1.48
  -4  -4   5    0.28    0.62
  -4  -4   4   55.51    4.78
   4   4  -3    7.02    2.68
  -4  -4   3    8.84    1.88
   4   4  -2   75.10    6.20
  -4  -4   2   78.87    6.44
   4   4  -1  115.49    8.53
  -4  -4   1  121.36    9.36
   4   4   0    1.16    0.63
  -4  -4   0    1.07    0.56
  -4  -4   0    0.92    1.32
  -4  -4   0    0.82    0.73
  -4  -4  -1    1.10    0.54
  -4  -4  -1    3.25    1.63
  -4  -4  -1    0.95    0.50
  -4  -4  -2    1.38    1.27
  -4  -4  -2    1.75    1.07
  -4  -4  -3    0.57    0.54
  -4  -4  -3    0.66    0.92
  -4  -4  -4   14.71    4.66
  -4  -4  -4   13.69    6.25
  -4  -4  -5    0.87    1.13
  -4  -4  -5    0.50    1.92
  -4  -4  -6    1.51    1.78
  -4  -4  -6   -0.07    1.19
  -4  -4  -7    0.80    0.81
  -4  -5  14    5.48    2.46
  -4  -5  13    3.51    1.62
  -4  -5  12    1.87    1.42
  -4  -5  11    1.69    1.19
  -4  -5  10    2.54    1.16
  -4  -5   8  113.18    5.17
  -4  -5   7   77.78    4.24
  -4  -5   6   24.15    2.50
   4   5  -5   33.69    5.91
  -4  -5   5   36.61    3.12
   4   5  -4    3.68    1.80
  -4  -5   4    4.73    1.58
   4   5  -3    0.70    1.14
  -4  -5   3    1.72    1.19
   4   5  -2   46.83    3.79
  -4  -5   2   51.43    3.88
   4   5  -1   10.89    3.68
  -4  -5   1   16.38    2.55
  -4  -5   1   11.47    3.50
  -4  -5   1    9.86    2.50
  -4  -5   0    0.76    0.67
  -4  -5   0    0.80    0.87
  -4  -5  -1   13.58    4.68
  -4  -5  -1   17.38    6.05
  -4  -5  -2    0.90    0.90
  -4  -5  -3    0.96    0.85
  -4  -5  -3    1.28    1.86
  -4  -5  -4    0.59    0.86
  -4  -5  -4   -0.01    0.93
  -4  -5  -5    2.40    1.79
  -4  -5  -5    2.10    2.89
  -4  -5  -6    1.51    1.23
  -4  -5  -6    1.09    1.74
  -4  -6  13   12.76    4.59
  -4  -6  12    2.10    1.48
  -4  -6  11   -0.05    0.65
  -4  -6  10    6.09    1.83
  -4  -6   9    7.27    1.86
   4   6  -8    2.92    1.70
   4   6  -7    1.12    0.89
  -4  -6   7    2.20    1.80
   4   6  -6   11.04    5.39
  -4  -6   6   10.55    1.98
   4   6  -5   23.72    2.93
  -4  -6   5   28.30    3.04
   4   6  -4    0.71    1.13
  -4  -6   4    1.26    1.27
   4   6  -3    3.70    2.71
  -4  -6   3    5.36    1.98
   4   6  -2    0.17    0.41
  -4  -6   2    0.40    0.74
  -4  -6   1    1.14    0.86
  -4  -6   1    3.94    1.83
  -4  -6   1    1.87    1.30
  -4  -6   0    6.30    2.79
  -4  -6   0   11.71    4.29
  -4  -6   0    7.59    3.32
  -4  -6  -1    0.14    0.40
  -4  -6  -1    0.68    1.91
  -4  -6  -2   10.38    4.97
  -4  -6  -2   12.27    7.04
  -4  -6  -3    5.39    3.36
  -4  -6  -3    5.93    4.10
  -4  -6  -4    0.57    0.36
  -4  -6  -4    1.41    2.25
  -4  -6  -5    0.94    1.32
  -4  -6  -5    1.10    1.67
   4   7 -12    0.64    0.96
  -4  -7  12    1.59    1.18
  -4  -7  11    9.72    2.12
   4   7 -10    0.18    1.15
  -4  -7  10    1.65    1.42
   4   7  -9    2.39    2.07
  -4  -7   9    2.06    1.43
   4   7  -8    1.48    2.07
  -4  -7   8    1.00    1.35
   4   7  -7    3.23    2.61
   4   7  -6   53.15    5.74
  -4  -7   6   54.76    4.37
   4   7  -5    0.91    1.37
  -4  -7   5    1.21    1.38
   4   7  -4    8.03    4.07
  -4  -7   4   13.10    2.81
   4   7  -3    3.38    2.80
  -4  -7   3    8.11    2.45
  -4  -7   3    3.10    1.18
  -4  -7   2    2.85    2.03
  -4  -7   2    0.97    0.85
  -4  -7   1    7.19    2.36
  -4  -7   1    2.26    1.54
  -4  -7   0    1.28    2.83
  -4  -7  -1    0.71    1.49
  -4  -7  -2    3.37    2.38
  -4  -7  -3    0.50    1.82
   4   8 -11    0.67    1.75
  -4  -8  11    0.32    0.91
   4   8 -10    2.96    2.41
  -4  -8  10    4.26    1.70
   4   8  -9    3.51    2.54
  -4  -8   9    5.98    2.06
   4   8  -8    1.27    1.24
  -4  -8   8    1.09    1.39
   4   8  -7   28.74   10.09
  -4  -8   7   34.45    4.07
   4   8  -6    1.05    1.88
   4   8  -5    2.70    4.07
  -4  -8   5    8.39    2.84
  -4  -8   5    5.40    2.62
   4   8  -4    6.51    6.64
  -4  -8   4   18.75    3.62
  -4  -8   4   12.27    5.95
  -4  -8   3    2.28    2.05
  -4  -8   3    0.01    0.44
  -4  -8   2    1.67    1.76
  -4  -8   2   -0.03    0.68
  -4  -8   1    5.48    4.29
  -4  -8   0    0.89    1.93
  -4  -8  -1    7.00    5.97
   4   9  -8    2.43    2.63
  -4  -9   8    4.66    2.64
   4   9  -7    9.61    9.17
  -4  -9   7   17.08    6.36
  -4  -9   7   12.57    6.27
   4   9  -6    0.17    0.91
  -4  -9   6    1.63    1.78
  -4  -9   6    2.40    2.09
   4   9  -5    2.24    1.69
  -4  -9   5    1.88    1.77
  -4  -9   4    0.81    2.09
  -4  -9   4    0.44    0.71
  -4  -9   3    1.05    1.69
  -4  -9   3    0.17    0.59
   5 -13   1    6.62    3.02
  -5  13  -1    7.21    3.32
   5 -13   2    0.55    0.77
  -5  13  -2    1.24    1.31
   5 -13   3    0.58    0.96
  -5  13  -3    2.29    1.92
   5 -12  -3    2.81    1.81
   5 -12  -2    0.52    0.99
   5 -12  -1    2.56    1.77
  -5  12   1    0.79    0.82
   5 -12   0    1.18    1.19
  -5  12   0    0.67    1.24
   5 -12   1    5.52    2.13
  -5  12  -1    3.41    1.56
   5 -12   2    0.16    0.71
  -5  12  -2    1.08    1.48
   5 -12   3    2.13    1.29
  -5  12  -3    2.02    1.42
   5 -12   4    0.96    1.00
  -5  12  -4    1.53    1.59
   5 -12   5    2.12    1.38
  -5  12  -5    1.42    1.69
  -5  12  -6    0.76    1.17
  -5  12  -7    5.58    3.12
   5 -11  -6    1.95    1.98
   5 -11  -5    7.25    3.41
   5 -11  -4    1.01    1.23
   5 -11  -3    4.49    2.28
  -5  11   3    0.94    1.14
   5 -11  -2    2.13    1.59
  -5  11   2    2.50    1.18
   5 -11  -1    3.97    1.79
  -5  11   1    4.53    1.82
   5 -11   0    2.27    1.28
  -5  11   0    2.42    1.53
   5 -11   1    6.05    1.55
  -5  11  -1    7.50    1.87
   5 -11   2   -0.04    0.69
  -5  11  -2    1.27    1.18
   5 -11   3   15.69    2.22
  -5  11  -3   13.33    2.58
   5 -11   4    6.83    1.90
  -5  11  -4    9.69    2.57
  -5  11  -5   27.85    3.98
  -5  11  -6    0.49    1.24
  -5  11  -7    0.95    1.80
   5 -11   8    4.94    2.55
  -5  11  -8    4.23    2.70
   5 -10  -7    1.71    1.84
   5 -10  -6    0.90    1.61
   5 -10  -5    7.76    2.58
   5 -10  -4    1.90    1.78
  -5  10   4    0.87    0.98
   5 -10  -3    3.52    1.53
  -5  10   3    3.35    1.31
   5 -10  -2    0.82    1.26
  -5  10   2    0.42    0.92
   5 -10  -1    1.28    1.13
  -5  10   1    0.69    1.13
   5 -10   0    9.75    1.84
  -5  10   0    8.62    2.02
   5 -10   1    3.43    1.18
  -5  10  -1    4.32    1.65
   5 -10   2    1.25    0.93
  -5  10  -2    1.67    1.44
   5 -10   3    0.63    0.77
  -5  10  -3    1.32    1.32
  -5  10  -4   10.74    2.42
  -5  10  -5   49.59    4.46
  -5  10  -6    2.03    2.15
   5 -10   7   31.05    3.60
  -5  10  -7   31.79    4.49
   5 -10   8    1.59    2.14
  -5  10  -8    0.56    1.18
   5 -10   9    0.62    0.45
  -5  10  -9    3.81    2.59
   5  -9  -9    4.46    2.89
   5  -9  -8    2.36    1.85
   5  -9  -7    1.68    2.16
   5  -9  -6    1.92    1.99
   5  -9  -5    0.80    0.98
  -5   9   5    1.57    1.03
   5  -9  -4    6.23    2.02
  -5   9   4    1.89    1.15
   5  -9  -3   18.03    2.84
  -5   9   3   13.74    1.98
   5  -9  -2   38.98    3.33
  -5   9   2   32.05    2.75
   5  -9  -1   11.86    1.95
  -5   9   1   11.44    2.17
   5  -9   0    1.01    1.02
  -5   9   0    1.58    1.18
   5  -9   1   11.64    1.79
  -5   9  -1   10.99    1.68
   5  -9   2    0.61    0.72
  -5   9  -2    0.70    0.42
  -5   9  -2    1.72    1.09
  -5   9  -3   17.04    2.53
  -5   9  -5   28.15    3.33
  -5   9  -6   18.06    3.20
   5  -9   7   36.29    8.22
  -5   9  -7   29.43    3.89
   5  -9   8    0.89    0.95
  -5   9  -8    1.42    1.67
   5  -9   9    1.55    1.36
  -5   9  -9    1.52    1.59
   5  -9  10    3.00    4.24
  -5   9 -10    7.90    3.62
   5  -8  -9    0.71    1.30
   5  -8  -8    4.15    2.65
   5  -8  -7    1.10    1.51
   5  -8  -6    3.73    1.87
   5  -8  -5    2.70    1.51
  -5   8   5    1.20    0.86
   5  -8  -4    0.76    0.92
  -5   8   4    2.94    1.32
   5  -8  -3    1.84    1.14
  -5   8   3    1.77    0.99
   5  -8  -2    1.14    1.12
  -5   8   2    0.75    0.93
   5  -8  -1    3.15    1.30
  -5   8   1    3.17    1.11
   5  -8   0    3.84    1.23
  -5   8   0    2.96    1.04
   5  -8   1    9.11    1.59
  -5   8  -1    6.58    0.91
  -5   8  -1    7.79    1.57
  -5   8  -2    1.16    0.39
  -5   8  -2    1.31    1.42
  -5   8  -3    1.79    1.35
  -5   8  -4    8.72    2.12
  -5   8  -5    8.51    2.07
  -5   8  -6    7.17    2.21
   5  -8   7   12.93    6.70
  -5   8  -7   10.57    2.41
   5  -8   8    0.49    1.22
  -5   8  -8    2.13    1.49
   5  -8   9    2.42    1.60
  -5   8  -9    2.02    1.97
   5  -8  10    0.40    0.88
  -5   8 -10    1.95    1.67
   5  -8  11    0.62    1.04
  -5   8 -11    2.57    1.90
   5  -7 -11    1.64    1.97
   5  -7 -10    0.95    2.32
   5  -7  -9    7.12    3.07
   5  -7  -8    4.43    2.29
   5  -7  -7    5.21    2.17
   5  -7  -6    4.65    2.13
  -5   7   6    0.20    0.43
   5  -7  -5    3.49    1.48
  -5   7   5    4.48    1.12
   5  -7  -4    0.39    0.79
  -5   7   4    0.14    0.49
   5  -7  -3   38.23    3.76
  -5   7   3   42.54    3.82
   5  -7  -2    1.22    1.17
  -5   7   2    0.88    0.87
   5  -7  -1    7.54    1.20
  -5   7   1    5.08    2.50
  -5   7   1    7.81    1.43
   5  -7   0    8.56    1.34
  -5   7   0    4.17    2.08
  -5   7   0    6.52    1.46
  -5   7  -1   16.06    1.50
  -5   7  -1   20.38    2.60
  -5   7  -2   10.66    1.93
  -5   7  -3    1.25    1.05
  -5   7  -4    7.66    1.81
  -5   7  -5    1.23    1.15
  -5   7  -6   72.47    4.42
   5  -7   7    8.89    3.98
  -5   7  -7   12.98    2.54
   5  -7   8   47.94    4.90
  -5   7  -8   47.14    4.20
   5  -7   9    0.95    1.12
  -5   7  -9    0.96    1.31
   5  -7  10    2.71    2.37
  -5   7 -10    3.57    1.84
   5  -7  11    1.87    1.44
  -5   7 -11    1.54    1.77
   5  -6 -12    0.45    1.25
   5  -6 -11   12.09    3.84
   5  -6 -10    1.30    1.76
   5  -6  -9    4.65    2.58
   5  -6  -8    2.58    1.67
   5  -6  -7    3.11    2.00
   5  -6  -6    4.19    1.69
  -5   6   6    0.25    0.60
   5  -6  -5    9.94    2.04
  -5   6   5   10.05    1.83
   5  -6  -4   71.40    5.96
  -5   6   4   68.42    5.27
   5  -6  -3    1.09    0.97
  -5   6   3    2.10    1.03
   5  -6  -2    3.16    1.12
  -5   6   2    2.83    1.13
   5  -6  -1   10.95    1.41
  -5   6   1    4.97    2.62
  -5   6   1   10.84    1.65
  -5   6   0   22.80    1.99
  -5   6   0   26.58    2.71
  -5   6  -1   32.84    2.61
  -5   6  -2   35.10    2.81
  -5   6  -3    0.20    0.55
  -5   6  -4    0.07    0.64
  -5   6  -5   10.32    1.98
  -5   6  -6   31.86    3.27
   5  -6   7   70.02    5.97
  -5   6  -7   62.06    4.25
   5  -6   8    0.04    0.46
  -5   6  -8    1.61    1.54
   5  -6   9    1.49    1.58
  -5   6  -9    2.02    1.84
   5  -6  10   15.38    3.47
  -5   6 -10   24.02    3.71
  -5   6 -11    2.55    2.07
   5  -5 -13    3.59    2.69
   5  -5  -9   17.19    2.95
   5  -5  -8    3.69    1.69
   5  -5  -7    0.68    0.99
   5  -5  -6   25.60    3.49
  -5   5   6   23.71    4.11
   5  -5  -5    2.70    1.63
   5  -5  -5    4.06    0.92
  -5   5   5    0.18    0.75
   5  -5  -4   55.41    3.57
   5  -5  -4   58.67    2.63
  -5   5   4   60.81    3.04
   5  -5  -3   51.36    3.27
  -5   5   3   51.43    3.25
   5  -5  -2   12.94    1.42
  -5   5   2   13.44    1.76
   5  -5  -1   15.73    1.44
  -5   5   1   15.23    1.97
  -5   5  -1  162.51    5.08
  -5   5  -2   18.39    2.10
  -5   5  -3   12.49    2.09
  -5   5  -4   80.81    6.66
  -5   5  -5   74.11    4.34
  -5   5  -6    1.97    1.49
  -5   5  -7    5.13    2.15
   5  -5   8    4.90    3.15
  -5   5  -8    9.65    2.40
   5  -5   9    7.26    3.86
  -5   5  -9    7.56    2.37
  -5   5 -10    8.89    2.68
  -5   5 -11    1.36    1.34
   5  -4 -13    6.76    2.75
   5  -4 -12    0.84    1.10
   5  -4 -11    1.65    1.38
   5  -4 -10   -0.09    0.76
   5  -4  -9    6.76    1.93
   5  -4  -8   10.10    2.27
   5  -4  -8    4.33    0.75
   5  -4  -7    3.62    0.99
   5  -4  -6    0.35    0.48
  -5   4   6    0.08    0.56
   5  -4  -5   23.73    1.96
  -5   4   5   22.71    4.71
   5  -4  -4    0.59    0.51
  -5   4   4    0.20    0.62
  -5   4   3   72.99    3.58
  -5   4   2  150.19    5.07
  -5   4   1    2.05    1.08
  -5   4   0    2.74    0.49
  -5   4   0    2.33    1.11
  -5   4  -1  113.38    5.54
  -5   4  -2   34.38    1.45
  -5   4  -2   28.56    2.72
  -5   4  -3  136.72    5.42
  -5   4  -4   21.04    2.72
  -5   4  -5   20.65    2.71
  -5   4  -6    3.17    2.00
  -5   4  -7    1.29    1.28
  -5   4  -8    4.66    1.84
  -5   4  -9    1.00    1.42
  -5   4 -10    0.71    1.36
  -5   4 -11    1.39    1.47
   5  -3 -14    3.55    2.26
   5  -3 -13    5.17    2.20
   5  -3 -12    0.53    1.53
   5  -3 -11    6.33    2.03
   5  -3 -10    1.44    1.31
   5  -3  -9    2.22    1.23
   5  -3  -9    0.55    0.63
   5  -3  -8   17.18    2.47
   5  -3  -8   16.55    1.95
   5  -3  -7    2.05    1.26
   5  -3  -7    0.66    0.70
   5  -3  -6  106.48    4.46
   5  -3  -6   94.62    3.48
  -5   3   6   92.86    3.79
   5  -3  -5   11.56    1.96
   5  -3  -5    8.63    1.30
  -5   3   5    6.83    1.64
   5  -3  -4   20.10    2.01
  -5   3   4   21.55    4.78
   5  -3  -3   46.52    2.32
  -5   3   3   47.73    3.36
   5  -3  -2   94.09    3.01
  -5   3   1    1.36    0.38
  -5   3   1    1.66    0.89
  -5   3   0   42.48    1.54
  -5   3   0   40.88    2.79
  -5   3  -1   16.56    1.05
  -5   3  -1   19.49    2.14
  -5   3  -2   12.25    0.96
  -5   3  -2   10.02    1.64
  -5   3  -2   11.61    2.03
   5  -3   3   43.62    1.27
   5  -3   3   44.25    2.55
  -5   3  -3   46.97    2.86
  -5   3  -3   47.57    3.28
  -5   3  -3   42.56    3.06
   5  -3   4    1.17    0.37
   5  -3   4    0.82    0.70
  -5   3  -4    1.60    1.39
  -5   3  -5   16.75    2.48
  -5   3  -6    9.79    2.26
  -5   3  -7    7.77    2.22
  -5   3  -8  123.71    5.96
  -5   3  -9    2.56    1.73
  -5   3 -10    0.49    1.07
  -5   3 -11    2.77    1.99
   5  -2 -14    1.73    1.83
   5  -2 -13    1.09    1.30
   5  -2 -12    1.68    1.17
   5  -2 -11   11.89    2.50
   5  -2 -10    1.09    1.02
   5  -2  -9    7.29    1.53
   5  -2  -8    5.29    1.23
   5  -2  -7   10.95    1.56
   5  -2  -6   29.82    2.56
   5  -2  -5  173.78    6.80
  -5   2   5  174.94   10.49
   5  -2  -4   84.15    3.00
  -5   2   4   75.59    4.80
   5  -2  -3   69.40    2.48
   5  -2  -2    1.91    0.69
  -5   2   2    1.17    0.68
  -5   2   1    1.26    0.45
  -5   2   1    1.77    1.64
  -5   2   0   53.58    2.00
  -5   2   0   54.16    3.16
  -5   2  -1   41.08    2.25
  -5   2  -1   34.37    2.92
   5  -2   2  321.30   10.12
  -5   2  -2  299.75   10.01
  -5   2  -2  293.19   11.27
  -5   2  -2  291.52   10.33
   5  -2   3    1.35    0.52
  -5   2  -3    2.45    1.37
  -5   2  -3    3.02    1.53
   5  -2   4    2.66    0.68
  -5   2  -4    5.90    2.13
   5  -2   5    4.38    0.91
  -5   2  -5    6.50    1.81
  -5   2  -6    7.83    2.02
  -5   2  -7   55.28    3.81
  -5   2  -8    1.13    1.26
  -5   2  -8    2.47    1.88
  -5   2  -9    1.07    1.10
  -5   2  -9    0.85    1.27
  -5   2 -10   11.46    2.22
  -5   2 -10    1.31    1.24
   5  -1 -14    7.31    1.97
   5  -1 -13    5.90    2.12
   5  -1 -12    5.50    2.34
   5  -1 -11    0.47    0.85
   5  -1 -10    4.28    1.49
   5  -1  -8    1.55    1.02
   5  -1  -7   19.12    1.84
   5  -1  -6    2.28    0.86
   5  -1  -5    4.72    0.94
   5  -1  -4   81.91    2.65
   5  -1  -3   59.58    1.98
  -5   1   3   58.62    2.27
  -5   1   3   64.03    5.08
  -5   1   2   28.18    2.62
   5  -1  -1    0.43    0.31
  -5   1   1    0.35    0.39
  -5   1   1    0.30    0.37
   5  -1   0    1.17    0.63
   5  -1   0    0.64    0.36
  -5   1   0    1.57    0.70
  -5   1   0    0.14    0.48
  -5   1  -1  106.17    4.51
  -5   1  -1  103.68   10.56
  -5   1  -2    3.58    0.91
  -5   1  -2    2.87    2.23
  -5   1  -3   39.88    4.98
  -5   1  -3   40.20    5.96
  -5   1  -4   38.51    5.09
  -5   1  -4   33.42    3.88
  -5   1  -5   22.29    2.23
  -5   1  -5   22.31    5.68
  -5   1  -5   23.25    8.13
  -5   1  -6    4.76    2.33
  -5   1  -6    1.56    1.52
  -5   1  -7    3.56    2.91
  -5   1  -8   -0.09    0.77
  -5   1  -8    0.11    1.33
  -5   1  -9    2.92    1.73
  -5   1  -9    0.26    0.91
  -5   1 -10   17.43    8.61
  -5   1 -10    0.42    0.91
   5   0 -15    3.46    2.11
   5   0 -14    0.65    1.30
   5   0 -13    0.85    1.09
   5   0 -12   17.02    2.49
   5   0 -11    1.34    1.24
   5   0 -10    0.75    0.94
   5   0  -9   23.99    2.39
   5   0  -8   43.51    3.80
   5   0  -7    0.36    0.52
  -5   0   7    0.19    0.27
   5   0  -6   62.94    3.13
  -5   0   6   61.94    2.68
   5   0  -5  151.94    5.53
  -5   0   5  159.37    6.29
  -5   0   4    0.24    0.56
   5   0  -3    1.18    0.43
  -5   0   3    1.79    0.72
  -5   0   3    1.87    1.00
   5   0  -2    6.31    1.94
  -5   0   2    5.87    0.97
  -5   0   2    3.65    3.05
   5   0  -1    4.31    1.48
  -5   0   1    6.17    0.99
  -5   0   1    3.00    1.98
   5   0   0    2.80    1.52
  -5   0   0    4.11    1.05
  -5   0   0    2.70    2.36
  -5   0  -1   74.05    3.17
  -5   0  -1   73.23    8.16
  -5   0  -2    2.38    1.07
  -5   0  -2    2.45    1.76
  -5   0  -3   37.24    4.75
  -5   0  -3   39.71    9.11
  -5   0  -4   47.28    3.83
  -5   0  -4   50.46    4.72
  -5   0  -4   44.79    6.31
  -5   0  -5    0.62    0.76
  -5   0  -5    0.68    1.69
  -5   0  -5    0.36    0.58
  -5   0  -6    2.60    2.01
  -5   0  -6    3.93    1.46
  -5   0  -6    0.50    1.37
  -5   0  -7    6.28    2.96
  -5   0  -7    0.75    1.24
  -5   0  -8    1.88    2.14
  -5   0  -8    0.18    0.35
  -5   0  -9   17.38    6.22
  -5   0  -9    2.97    1.44
   5   1 -15    2.35    1.59
   5   1 -14    1.04    1.34
   5   1 -13    0.55    1.05
   5   1 -12    1.17    0.95
   5   1 -11    6.98    1.46
   5   1 -10    5.13    1.73
   5   1  -9    0.22    0.59
   5   1  -8   21.10    2.21
  -5  -1   8   16.69    1.71
   5   1  -7    1.35    0.74
  -5  -1   7    1.40    0.54
  -5  -1   7    1.60    1.02
   5   1  -6   28.21    1.55
  -5  -1   6   25.77    1.93
   5   1  -5   54.31    2.34
  -5  -1   5   53.66    3.22
  -5  -1   4   11.31    1.51
   5   1  -3    5.97    1.33
   5   1  -3    6.39    0.58
  -5  -1   3    5.95    1.16
   5   1  -2   68.37    3.04
  -5  -1   2   66.15    3.60
   5   1  -1    0.52    0.44
  -5  -1   1    0.80    0.79
  -5  -1   1    1.38    1.09
   5   1   0    0.33    0.33
  -5  -1   0    1.42    0.75
  -5  -1   0    0.72    0.72
  -5  -1  -1    8.53    1.53
  -5  -1  -1    7.72    4.68
  -5  -1  -2    1.00    0.89
  -5  -1  -2    2.26    1.35
  -5  -1  -2   -0.08    0.51
  -5  -1  -3   79.94    8.01
  -5  -1  -3   76.96    4.59
  -5  -1  -4    5.08    3.07
  -5  -1  -4    7.57    4.68
  -5  -1  -4    6.59    2.82
  -5  -1  -5    0.61    1.42
  -5  -1  -5    0.24    0.96
  -5  -1  -5    0.31    0.74
  -5  -1  -6    7.04    3.86
  -5  -1  -6    8.44    4.46
  -5  -1  -6    0.20    0.77
  -5  -1  -7    0.38    0.97
  -5  -1  -7    0.57    0.90
  -5  -1  -8    0.40    1.07
  -5  -1  -8    0.78    1.08
   5   2 -15    1.71    2.09
   5   2 -14    1.43    1.77
   5   2 -13    0.94    0.85
   5   2 -12    4.17    1.44
   5   2 -11   26.30    2.29
   5   2 -10   20.60    1.92
  -5  -2  10   19.65    2.26
   5   2  -9    1.54    0.70
  -5  -2   9    0.42    0.50
  -5  -2   9    1.83    1.16
   5   2  -8    5.94    0.93
  -5  -2   8    5.69    0.75
  -5  -2   8    5.63    1.34
  -5  -2   7   16.75    2.10
  -5  -2   6   40.67    3.67
  -5  -2   5   71.64    3.34
  -5  -2   4   15.77    1.83
  -5  -2   3  148.65    5.07
   5   2  -2    0.53    0.42
  -5  -2   2    1.55    1.07
   5   2  -1   14.53    1.52
  -5  -2   1   17.43    2.35
   5   2   0    2.94    0.82
   5   2   0    4.50    1.62
  -5  -2   0    4.71    1.43
  -5  -2  -1    3.62    1.30
  -5  -2  -1    1.84    0.83
  -5  -2  -2    4.35    2.13
  -5  -2  -2    6.34    1.76
  -5  -2  -3    7.31    4.16
  -5  -2  -3    4.59    3.86
  -5  -2  -3    7.17    1.92
  -5  -2  -4   52.28    6.28
  -5  -2  -4   57.55    7.68
  -5  -2  -4   30.17    3.60
  -5  -2  -5   15.40    5.68
  -5  -2  -5   12.35    7.15
  -5  -2  -5    0.05    0.75
  -5  -2  -6    0.33    0.94
  -5  -2  -6    0.24    1.03
  -5  -2  -6    0.38    0.88
  -5  -2  -7    4.39    2.49
  -5  -2  -7    1.35    1.45
  -5  -2  -8    0.82    0.99
   5   3 -14    0.96    1.39
  -5  -3  14    4.60    1.81
   5   3 -13    0.22    0.63
  -5  -3  13    0.06    0.69
   5   3 -12    7.11    2.82
   5   3 -11    2.41    1.50
  -5  -3  11    4.75    1.85
   5   3 -10    2.29    1.46
  -5  -3  10    2.18    1.34
   5   3  -9   17.06    1.74
  -5  -3   9   21.52    2.45
  -5  -3   8    0.30    0.28
  -5  -3   8    0.07    0.70
  -5  -3   7   13.88    1.89
  -5  -3   6    1.56    1.07
  -5  -3   5    1.47    1.15
  -5  -3   4    6.97    1.45
  -5  -3   3   45.45    4.34
  -5  -3   2   18.78    2.38
   5   3  -1   83.80    2.52
   5   3  -1   78.78    3.18
  -5  -3   1   83.34    4.58
   5   3   0    0.85    0.63
   5   3   0    0.97    0.60
  -5  -3   0    3.28    1.77
  -5  -3  -1   25.42    1.72
  -5  -3  -1   28.86    3.00
  -5  -3  -2    1.84    1.09
  -5  -3  -2    4.03    2.45
  -5  -3  -3    0.26    0.55
  -5  -3  -3    1.87    1.69
  -5  -3  -4   10.11    4.69
  -5  -3  -4   10.25    4.65
  -5  -3  -5    3.36    2.48
  -5  -3  -5    2.69    2.36
  -5  -3  -6   -0.01    0.46
  -5  -3  -6    0.35    0.79
  -5  -3  -7    6.36    4.21
  -5  -4  14    3.40    2.08
  -5  -4  13    2.87    1.52
  -5  -4  12    3.05    1.58
  -5  -4  10    5.19    1.70
  -5  -4   9   19.09    2.90
  -5  -4   8    2.10    1.33
  -5  -4   7    1.77    1.29
  -5  -4   6    0.52    0.87
  -5  -4   5    1.14    1.01
  -5  -4   4    8.62    1.93
   5   4  -3   18.13    2.41
  -5  -4   3   17.81    2.48
   5   4  -2   49.95    2.85
  -5  -4   2   51.98    3.83
   5   4  -1    0.40    0.45
  -5  -4   1    0.85    1.10
  -5  -4   0    2.24    1.47
  -5  -4   0    3.69    1.60
  -5  -4   0    1.36    0.91
  -5  -4  -1  103.52    4.27
  -5  -4  -1  124.12    7.11
  -5  -4  -2    0.80    0.74
  -5  -4  -2    1.22    0.96
  -5  -4  -3   10.30    4.75
  -5  -4  -3    9.23    5.71
  -5  -4  -4    0.25    0.49
  -5  -4  -4    0.91    1.38
  -5  -4  -5    0.94    1.09
  -5  -4  -5    3.32    2.34
  -5  -4  -6    1.86    1.88
  -5  -4  -6    1.97    2.21
  -5  -5  13    6.01    2.67
  -5  -5  12    1.82    1.74
  -5  -5  11    5.36    1.81
  -5  -5   9    2.74    1.53
  -5  -5   8   15.84    2.27
  -5  -5   7    7.57    1.96
  -5  -5   6    0.24    0.62
   5   5  -5    5.85    2.47
  -5  -5   5    5.81    1.50
   5   5  -4    0.11    0.43
  -5  -5   4    0.78    0.94
   5   5  -3    0.06    0.31
  -5  -5   3    0.94    1.08
   5   5  -2    1.26    0.91
  -5  -5   2    1.91    1.26
   5   5  -1    1.31    1.13
  -5  -5   1    5.14    1.83
  -5  -5   1    1.38    1.19
  -5  -5   0   11.85    2.65
  -5  -5   0    3.88    2.10
  -5  -5  -1   14.09    5.12
  -5  -5  -2    2.24    1.04
  -5  -5  -2    3.06    2.61
  -5  -5  -3    0.41    0.73
  -5  -5  -3    0.19    1.13
  -5  -5  -4    0.30    0.71
  -5  -5  -4    0.62    1.24
  -5  -6  12    5.73    2.87
  -5  -6  11   21.88    2.95
  -5  -6  10    0.69    1.16
   5   6  -8    2.66    1.88
  -5  -6   8    0.86    1.28
   5   6  -7    3.46    2.27
  -5  -6   7    4.22    1.91
   5   6  -6    9.46    4.97
  -5  -6   6   11.73    2.37
   5   6  -5   10.58    6.79
  -5  -6   5   23.16    3.16
   5   6  -4    0.62    0.92
  -5  -6   4    1.30    1.25
   5   6  -3    2.13    1.92
  -5  -6   3    4.78    1.94
   5   6  -2    0.33    0.51
  -5  -6   2    0.64    1.46
  -5  -6   2    0.03    0.40
  -5  -6   1    7.66    2.52
  -5  -6   1    3.55    2.62
  -5  -6   0    9.43    3.14
  -5  -6  -1    0.87    1.43
  -5  -6  -2    5.29    4.25
  -5  -6  -3    3.13    3.71
   5   7 -11    1.53    2.27
  -5  -7  11    5.66    2.79
   5   7 -10    1.15    1.43
  -5  -7  10    2.90    1.93
   5   7  -9    1.91    1.77
   5   7  -8    3.23    2.51
  -5  -7   8    4.56    2.24
   5   7  -7    0.91    1.64
  -5  -7   7    4.19    2.50
   5   7  -6    0.98    1.32
  -5  -7   6    1.49    2.02
   5   7  -5    0.20    1.50
  -5  -7   5    2.56    2.05
   5   7  -4    0.94    1.37
  -5  -7   4    4.78    2.34
  -5  -7   4    1.06    1.61
   5   7  -3    0.88    1.00
  -5  -7   3    1.95    2.11
  -5  -7   3    0.71    0.98
  -5  -7   2    4.26    2.28
  -5  -7   2    1.24    0.93
  -5  -7   1   20.32    4.93
  -5  -7   0    0.32    1.09
   5   8  -9    3.70    2.72
  -5  -8   9    4.91    2.63
   5   8  -8    3.46    2.39
   5   8  -7    4.61    4.66
  -5  -8   7   10.12    4.32
   5   8  -6    3.01    3.31
  -5  -8   6    8.06    3.78
   5   8  -5    6.65    5.49
  -5  -8   5   13.74    5.36
  -5  -8   5    7.55    5.29
   5   8  -4    1.06    1.27
  -5  -8   4    3.15    2.47
  -5  -8   4    1.26    1.22
  -5  -8   3    1.51    1.96
   6 -12  -3    3.17    2.02
   6 -12  -2    2.97    1.78
  -6  12   2    1.72    1.47
   6 -12  -1    1.48    1.36
  -6  12   1    2.25    1.46
   6 -12   0    7.56    2.28
  -6  12   0    0.86    1.01
   6 -12   1    4.09    1.70
  -6  12  -1    4.66    1.93
   6 -12   2    1.48    1.13
  -6  12  -2    2.72    1.74
   6 -12   3    3.45    1.38
  -6  12  -3    1.93    1.49
   6 -12   4    1.79    1.15
  -6  12  -4    0.66    1.39
  -6  12  -5    2.29    2.02
   6 -11  -6    0.62    1.70
   6 -11  -5    1.14    1.60
   6 -11  -4    2.08    1.85
   6 -11  -3   24.79    3.48
  -6  11   3   13.36    2.15
   6 -11  -2    1.17    1.39
  -6  11   2    2.03    1.48
   6 -11  -1    4.91    1.79
  -6  11   1    3.95    2.06
   6 -11   0   13.05    2.54
   6 -11   1    0.58    1.11
  -6  11  -1    1.16    1.19
   6 -11   2    8.34    2.07
  -6  11  -2    7.20    2.35
   6 -11   3   11.48    2.20
  -6  11  -3   10.07    2.66
  -6  11  -4   10.45    2.95
  -6  11  -6    3.73    2.42
  -6  11  -7    2.60    2.33
   6 -10  -7    2.76    2.31
   6 -10  -6    3.59    2.10
   6 -10  -5    5.99    2.23
   6 -10  -4    1.22    1.21
  -6  10   4    1.42    1.17
   6 -10  -3    8.72    2.61
  -6  10   3    3.31    1.57
   6 -10  -2    4.68    1.62
  -6  10   2    3.69    1.50
   6 -10  -1    8.44    1.85
  -6  10   1    2.07    1.16
   6 -10   0    1.37    1.23
  -6  10   0    0.93    1.04
   6 -10   1    5.27    1.55
  -6  10  -1    4.67    2.03
   6 -10   2    8.75    1.96
  -6  10  -2    5.81    1.87
  -6  10  -3    0.51    0.96
  -6  10  -5   28.37    3.50
  -6  10  -6   13.77    3.20
  -6  10  -7    1.09    1.28
  -6  10  -8    0.99    1.67
   6  -9  -9    5.44    3.12
   6  -9  -8    2.16    2.11
   6  -9  -7    1.53    1.78
   6  -9  -6    2.78    2.12
   6  -9  -5    0.55    1.08
  -6   9   5    0.58    0.84
   6  -9  -4   17.13    2.86
  -6   9   4   19.16    2.32
   6  -9  -3    1.66    1.54
  -6   9   3    0.35    1.06
   6  -9  -2    4.27    1.57
  -6   9   2    3.80    2.04
   6  -9  -1    0.46    0.70
  -6   9   1    2.14    1.57
   6  -9   0    2.44    1.29
  -6   9   0    2.46    1.45
   6  -9   1    0.94    0.74
  -6   9  -1    0.86    1.34
  -6   9  -2    2.45    1.55
  -6   9  -4   34.43    3.94
  -6   9  -5    8.41    2.70
  -6   9  -6    2.25    1.93
  -6   9  -7    3.47    2.40
  -6   9  -8    1.29    1.59
  -6   9  -9    6.53    3.02
   6  -8 -10    0.21    1.29
   6  -8  -9    4.10    2.98
   6  -8  -8    1.65    1.92
   6  -8  -7    5.75    1.93
   6  -8  -6    3.32    2.29
  -6   8   6    1.49    1.18
   6  -8  -5   10.30    2.25
  -6   8   5    2.50    1.34
   6  -8  -4    2.53    1.49
  -6   8   4    1.61    1.03
   6  -8  -3    5.48    2.10
  -6   8   3    3.70    1.77
   6  -8  -2   19.78    2.29
  -6   8   2   23.27    2.54
   6  -8  -1    1.27    0.94
  -6   8   1    0.14    0.56
   6  -8   0   23.21    2.44
  -6   8   0   15.14    1.42
  -6   8   0   17.75    2.15
  -6   8  -1    1.51    0.48
  -6   8  -1    2.84    1.43
  -6   8  -3   14.93    2.54
  -6   8  -4    8.92    2.20
  -6   8  -5    6.81    2.56
  -6   8  -6   63.97    4.88
  -6   8  -7    3.46    1.85
  -6   8  -8    2.85    2.31
  -6   8  -9   12.91    2.73
   6  -7 -11    0.32    1.35
   6  -7 -10    2.40    2.61
   6  -7  -9    7.84    3.32
   6  -7  -8    4.11    2.29
   6  -7  -7    4.13    2.65
  -6   7   7    0.93    1.20
   6  -7  -6   23.61    3.07
  -6   7   6   23.73    5.16
   6  -7  -5    1.14    1.38
  -6   7   5    0.84    0.92
   6  -7  -4   15.98    2.71
  -6   7   4   13.51    2.22
   6  -7  -3   22.96    2.66
  -6   7   3   21.15    2.39
   6  -7  -2   14.04    2.08
  -6   7   2   14.52    2.08
   6  -7  -1   23.36    2.28
  -6   7   1   12.11    3.73
  -6   7   1   28.01    2.73
   6  -7   0   12.60    1.77
  -6   7   0    8.86    3.17
  -6   7   0    9.53    1.99
  -6   7  -1    0.12    0.23
  -6   7  -2    1.75    1.55
  -6   7  -3    8.31    2.03
  -6   7  -4    6.24    2.64
  -6   7  -5   39.22    3.70
  -6   7  -6    1.12    1.51
  -6   7  -7    2.14    1.71
  -6   7  -8   17.45    3.22
  -6   7  -9    1.57    1.39
  -6   7 -10    0.32    0.93
   6  -6 -12    1.79    1.86
   6  -6 -11    0.76    1.16
   6  -6 -10    0.38    1.12
  -6   6   7  113.82    6.10
  -6   6   6    0.03    0.69
   6  -6  -5    2.93    1.46
  -6   6   5    1.34    1.19
   6  -6  -4   16.32    2.64
  -6   6   4   13.93    2.28
   6  -6  -3   47.31    4.22
  -6   6   3   52.51    4.62
   6  -6  -2   32.73    3.24
   6  -6  -1   14.86    2.20
  -6   6   1   16.01    2.41
  -6   6   0   18.20    2.55
  -6   6  -1    5.49    0.52
  -6   6  -1    7.61    1.95
  -6   6  -2    3.68    1.50
  -6   6  -3    0.43    0.87
  -6   6  -4   68.20    4.50
  -6   6  -5   33.67    3.46
  -6   6  -6    8.08    2.26
  -6   6  -7    1.06    0.98
  -6   6  -8    1.88    1.68
  -6   6  -9    3.42    2.38
  -6   6 -10    1.78    1.78
   6  -5 -13    1.11    1.21
   6  -5 -12    0.97    1.59
   6  -5 -11   -0.43    1.00
   6  -5 -10    3.43    1.94
   6  -5  -9    5.07    2.05
   6  -5  -8    1.42    1.54
   6  -5  -7  125.22   25.88
  -6   5   7   90.83    5.25
   6  -5  -6    0.10    0.76
  -6   5   6    0.04    0.72
   6  -5  -5   39.24    4.08
  -6   5   5   34.90    4.50
   6  -5  -4   25.26    3.09
  -6   5   4   25.54    2.84
   6  -5  -3    0.51    0.61
  -6   5   3    0.92    0.62
   6  -5  -2    0.10    0.55
  -6   5   2    1.44    1.36
  -6   5   1    3.88    1.69
  -6   5   0   46.46    1.60
  -6   5   0   46.02    3.34
  -6   5  -1    0.72    1.04
  -6   5  -2    5.89    1.93
  -6   5  -3   40.86    3.55
  -6   5  -4   25.50    3.15
  -6   5  -5   16.87    2.71
  -6   5  -6    4.91    1.95
  -6   5  -7   31.81    3.68
  -6   5  -8    1.63    1.74
  -6   5  -9    1.67    1.82
  -6   5 -10    0.34    0.99
   6  -4 -13    2.41    1.84
   6  -4 -12    3.38    1.76
   6  -4 -11    1.51    1.62
   6  -4 -10    3.31    1.59
   6  -4  -9    1.56    1.54
   6  -4  -8    7.22    1.66
   6  -4  -7    2.10    1.31
  -6   4   7    0.70    0.94
   6  -4  -6    5.92    1.53
  -6   4   6    0.24    0.66
   6  -4  -5    0.18    0.58
  -6   4   5   -0.05    0.59
   6  -4  -4    0.78    0.78
  -6   4   4    1.47    1.17
   6  -4  -3   69.88    3.12
  -6   4   3   75.47    6.09
   6  -4  -2   19.93    1.68
  -6   4   2   19.22    2.50
  -6   4   1    4.69    0.72
  -6   4   1    7.18    2.33
  -6   4   0    0.93    0.51
  -6   4   0    0.78    1.01
  -6   4  -1   47.78    1.76
  -6   4  -1   42.59    3.26
  -6   4  -2    7.25    0.84
  -6   4  -2    3.31    1.40
  -6   4  -3   38.55    3.43
  -6   4  -4    2.46    1.59
  -6   4  -5   13.25    2.73
  -6   4  -6   37.06    4.11
  -6   4  -7    1.87    1.93
  -6   4  -8    1.03    1.42
  -6   4  -9    1.46    1.37
  -6   4 -10    1.89    2.00
   6  -3 -14    6.74    3.11
   6  -3 -13    7.39    2.13
   6  -3 -12    0.52    0.86
   6  -3 -11    1.62    1.28
   6  -3 -10    3.06    1.76
   6  -3  -9    8.56    1.97
   6  -3  -8    1.53    1.01
   6  -3  -7    0.33    0.66
   6  -3  -6   28.47    2.93
  -6   3   6   27.82    6.02
   6  -3  -5    1.32    0.75
  -6   3   5    0.06    1.06
   6  -3  -4    1.63    0.89
  -6   3   4    0.14    0.97
   6  -3  -3   47.23    2.70
  -6   3   3   48.13    6.65
   6  -3  -2    1.14    0.56
  -6   3   2    0.82    0.46
  -6   3   2    0.32    1.10
  -6   3   1   29.02    1.56
  -6   3   1   28.74    3.17
  -6   3   0   20.74    1.38
  -6   3   0   24.45    2.69
  -6   3  -1   13.65    1.30
  -6   3  -1   13.01    2.22
  -6   3  -2   10.80    1.26
  -6   3  -2   14.22    2.59
  -6   3  -2   11.37    2.47
   6  -3   3   79.75    2.79
  -6   3  -3   94.38    4.97
  -6   3  -3   80.93    3.99
  -6   3  -3   93.71    3.98
   6  -3   4    0.56    0.45
   6  -3   4    0.19    0.26
  -6   3  -4    1.00    1.38
  -6   3  -5   45.85    4.01
  -6   3  -6   27.68    3.50
  -6   3  -7   11.54    2.88
  -6   3  -8    1.11    1.30
  -6   3  -9    1.45    1.65
   6  -2 -14    4.46    2.60
   6  -2 -13    2.06    1.44
   6  -2 -12    6.86    2.36
   6  -2 -11    7.10    2.11
   6  -2 -10    0.77    1.29
   6  -2  -9   22.80    2.67
   6  -2  -7    7.56    1.46
   6  -2  -6  155.01   10.78
   6  -2  -5   11.29    1.48
  -6   2   5    9.11    4.37
   6  -2  -4    0.78    0.59
  -6   2   4    0.92    1.41
   6  -2  -3   22.07    1.53
  -6   2   3   20.34    1.48
  -6   2   2    0.42    0.54
  -6   2   2    0.07    0.50
  -6   2   1   32.05    1.82
  -6   2   1   34.21    3.98
  -6   2   0   49.62    2.41
  -6   2   0   39.88    4.98
  -6   2  -1   21.84    2.27
  -6   2  -1   19.07    3.97
  -6   2  -2   93.10    6.79
  -6   2  -2   81.72    6.77
  -6   2  -2   82.99    6.02
  -6   2  -3    1.78    1.10
  -6   2  -3    2.17    1.64
  -6   2  -4    4.91    2.06
  -6   2  -4    9.95    2.75
  -6   2  -5    4.25    2.16
  -6   2  -5    4.95    2.11
  -6   2  -6    1.48    1.46
  -6   2  -7    1.20    1.57
  -6   2  -8    0.43    0.96
  -6   2  -9    0.65    0.97
   6  -1 -14    0.53    0.83
   6  -1 -13    2.60    1.63
   6  -1 -12    7.96    2.02
   6  -1 -11    5.98    1.89
   6  -1 -10    3.33    1.66
   6  -1  -9   28.08    2.91
   6  -1  -8    4.82    1.44
   6  -1  -7   12.14    2.12
   6  -1  -6    5.13    1.14
   6  -1  -5   31.36    1.89
  -6   1   5   29.87    2.07
   6  -1  -4    5.75    1.03
  -6   1   4    5.40    1.02
   6  -1  -3   10.21    0.98
  -6   1   3   10.08    1.27
  -6   1   3    8.55    5.08
  -6   1   2    2.78    0.82
  -6   1   2    2.16    1.39
  -6   1   1   15.73    1.60
  -6   1   1   14.76    2.21
  -6   1   0    1.14    0.79
  -6   1   0    0.67    1.04
  -6   1  -1   63.95    5.04
  -6   1  -1   57.46    6.72
  -6   1  -2   77.37    3.59
  -6   1  -2   71.26    7.95
  -6   1  -2   67.21    2.09
  -6   1  -3   28.92    4.57
  -6   1  -3   25.50    5.27
  -6   1  -4    3.68    1.92
  -6   1  -4    0.30    0.94
  -6   1  -5    0.58    0.67
  -6   1  -5   -0.22    0.71
  -6   1  -6   22.16    6.54
  -6   1  -7    0.89    1.07
  -6   1  -8    0.20    0.74
   6   0 -14    1.03    1.05
   6   0 -13    7.22    2.13
   6   0 -12   15.98    2.43
   6   0 -11   -0.06    0.50
   6   0 -10    7.67    1.62
   6   0  -9    4.58    1.53
   6   0  -8    0.35    0.47
   6   0  -7   30.66    2.03
  -6   0   7   33.66    2.46
   6   0  -6    3.72    0.96
  -6   0   6    3.87    1.26
   6   0  -5  191.71   12.57
  -6   0   5  198.01   13.49
   6   0  -4    0.55    0.49
  -6   0   4    0.93    0.85
   6   0  -3    8.76    1.56
   6   0  -3   11.17    0.97
  -6   0   3    9.11    1.43
  -6   0   3   14.27    2.40
   6   0  -2   23.09    2.87
  -6   0   2   24.36    2.52
  -6   0   2   29.32    3.72
   6   0  -1    0.05    0.55
  -6   0   1    0.77    0.66
  -6   0   1    0.42    1.72
  -6   0   0   36.35    3.42
  -6   0   0   34.32    5.79
  -6   0  -1   15.39    2.04
  -6   0  -1   15.20    7.75
  -6   0  -2    8.54    1.66
  -6   0  -2    5.68    3.97
  -6   0  -3   77.41   10.58
  -6   0  -3   78.19    7.18
  -6   0  -4    1.07    1.11
  -6   0  -4    0.22    1.42
  -6   0  -5    0.55    0.94
  -6   0  -5    0.47    0.83
  -6   0  -6    1.84    1.06
  -6   0  -6    0.75    0.81
  -6   0  -6    1.03    0.97
  -6   0  -7   -0.04    0.69
  -6   0  -8    3.26    2.04
  -6   0  -8    0.06    0.80
   6   1 -14    1.04    1.28
   6   1 -13    0.36    0.88
   6   1 -12    0.83    0.91
   6   1 -11    2.42    1.14
   6   1 -10    1.33    1.05
   6   1  -9    0.20    0.54
  -6  -1   9    0.62    0.94
   6   1  -8    0.87    0.61
  -6  -1   8    1.98    1.16
   6   1  -7    3.21    0.79
  -6  -1   7    5.22    1.29
   6   1  -6    3.06    0.72
  -6  -1   6    1.10    0.67
   6   1  -5   14.31    1.35
  -6  -1   5   17.05    2.30
   6   1  -4    1.02    0.50
  -6  -1   4    0.42    0.62
   6   1  -3   70.12    5.54
   6   1  -3   67.60    4.55
  -6  -1   3   71.23    5.77
   6   1  -2    0.94    0.45
  -6  -1   2    3.00    1.27
   6   1  -1    2.80    0.72
  -6  -1   1    4.54    1.53
  -6  -1   1    4.75    1.87
  -6  -1   0   16.29    2.09
  -6  -1   0   13.86    5.30
  -6  -1  -1    1.17    1.11
  -6  -1  -1    0.12    1.04
  -6  -1  -2    3.03    2.11
  -6  -1  -2    0.64    1.39
  -6  -1  -3  233.70   42.83
  -6  -1  -3  210.33   12.63
  -6  -1  -4    0.16    0.68
  -6  -1  -4    1.00    1.05
  -6  -1  -5    3.35    1.50
  -6  -1  -5    2.71    2.86
  -6  -1  -5    0.29    1.01
  -6  -1  -6    1.11    1.68
  -6  -1  -6    1.60    2.09
  -6  -1  -6    0.63    1.10
  -6  -1  -7    0.63    1.11
  -6  -1  -7    0.15    0.48
  -6  -2  13    2.07    1.62
  -6  -2  12   12.11    2.58
  -6  -2  11    4.26    1.63
   6   2 -10    2.06    0.92
  -6  -2  10    4.52    1.91
   6   2  -9   75.73    2.61
  -6  -2   9   89.57    4.33
   6   2  -8    0.48    0.40
  -6  -2   8    1.12    1.19
  -6  -2   7    2.52    1.37
  -6  -2   6   37.09    2.74
  -6  -2   5    5.27    1.46
  -6  -2   4   84.84    4.28
   6   2  -3   44.36    1.04
  -6  -2   3   47.00    3.38
   6   2  -2    0.89    0.51
  -6  -2   2    2.73    1.52
  -6  -2   1    0.52    0.83
   6   2   0    3.52    2.00
  -6  -2   0    5.87    1.95
  -6  -2  -1    3.36    1.56
  -6  -2  -2   54.75    6.79
  -6  -2  -3    8.06    4.66
  -6  -2  -4    1.57    1.11
  -6  -2  -4    1.02    1.49
  -6  -2  -5    1.25    1.55
  -6  -2  -5    0.12    1.10
  -6  -2  -6    0.76    1.09
  -6  -2  -6    0.25    0.99
  -6  -3  14    0.95    1.35
  -6  -3  13    1.20    1.45
  -6  -3  12    2.28    1.95
  -6  -3  11    4.46    1.67
  -6  -3  10   67.95    4.50
  -6  -3   9   12.76    2.35
  -6  -3   8   12.45    2.08
  -6  -3   7   39.73    3.05
  -6  -3   6    2.05    1.11
  -6  -3   5    1.01    0.95
  -6  -3   4   33.86    3.04
  -6  -3   3   11.70    2.10
  -6  -3   2    0.98    0.78
   6   3  -1   14.71    3.07
  -6  -3   1   23.68    2.93
  -6  -3   0    3.13    1.58
  -6  -3  -1   13.53    2.51
  -6  -3  -2    5.10    4.70
  -6  -3  -3    0.61    0.95
  -6  -3  -3    0.29    0.99
  -6  -3  -4    0.09    0.38
  -6  -3  -4    0.09    0.86
  -6  -3  -5    1.13    1.07
  -6  -3  -5    0.58    1.10
  -6  -4  12    6.04    2.20
  -6  -4  11    5.69    2.25
  -6  -4  10    3.38    1.64
  -6  -4   9    1.79    1.34
  -6  -4   8    3.39    1.61
  -6  -4   7    7.46    1.79
  -6  -4   6    2.14    1.46
  -6  -4   5    2.40    1.45
  -6  -4   4    0.63    1.13
   6   4  -3    0.61    0.73
   6   4  -2    3.59    2.52
  -6  -4   2    8.19    1.99
  -6  -4   1    2.38    1.47
  -6  -4   0   10.94    2.75
  -6  -4  -1   10.82    4.56
  -6  -4  -2    4.03    3.70
  -6  -4  -3    3.12    3.24
  -6  -4  -4    4.83    3.56
  -6  -5  11    2.85    2.01
  -6  -5  10    2.36    1.80
  -6  -5   9   18.27    2.79
  -6  -5   8    8.10    2.19
  -6  -5   7    2.05    1.60
  -6  -5   6   18.33    2.88
   6   5  -5    3.44    2.09
  -6  -5   5    4.83    2.15
   6   5  -4    1.09    0.73
  -6  -5   4    2.29    1.65
   6   5  -3    2.29    1.62
  -6  -5   3    3.20    1.86
  -6  -5   2    3.43    1.92
  -6  -5   1    2.20    1.58
  -6  -5   0    6.72    2.47
  -6  -5  -1    1.05    1.41
  -6  -5  -2    1.25    1.93
  -6  -6  10    0.11    1.01
  -6  -6   9   38.22    4.15
   6   6  -8    1.60    1.44
  -6  -6   8    3.02    1.78
   6   6  -7    3.93    2.48
  -6  -6   7    3.92    2.24
   6   6  -6   10.83    7.15
  -6  -6   6   19.73    3.35
   6   6  -5    0.87    0.78
  -6  -6   5    3.78    2.18
   6   6  -4   -0.04    0.57
  -6  -6   4    2.97    2.02
  -6  -6   3   10.97    2.92
  -6  -6   3    5.58    2.22
  -6  -6   2    0.98    1.45
  -6  -6   1    8.95    3.87
  -6  -6   0    4.61    3.33
   6   7  -8    0.13    0.66
  -6  -7   8    1.65    1.81
   6   7  -7    2.00    1.55
  -6  -7   7    1.37    2.02
   6   7  -6    0.45    0.63
  -6  -7   6    4.42    2.77
   6   7  -5   -0.02    0.65
  -6  -7   5    2.08    1.78
  -6  -7   4    7.93    3.75
  -6  -7   3    3.92    2.12
   7 -12  -3    1.12    1.45
   7 -12  -2    1.46    1.12
  -7  12   2    1.02    1.34
   7 -12  -1    1.50    1.66
  -7  12   1    1.29    1.09
   7 -12   0    1.36    1.25
  -7  12   0    2.13    1.67
   7 -12   1    0.83    0.96
  -7  12  -1    0.76    1.19
   7 -12   2    8.41    3.58
  -7  12  -2    5.54    2.91
   7 -12   3    9.93    3.88
  -7  12  -3    8.52    3.74
   7 -12   4    0.68    0.88
  -7  12  -4    3.67    2.87
   7 -11  -5    1.98    1.73
   7 -11  -4    1.01    1.12
   7 -11  -3    3.27    2.01
  -7  11   3    1.09    1.28
   7 -11  -2    1.90    1.80
  -7  11   2    1.16    1.23
   7 -11  -1    3.06    2.00
  -7  11   1    2.98    2.06
   7 -11   0    1.93    1.65
  -7  11   0    0.26    1.06
   7 -11   1    7.12    2.24
  -7  11  -1    5.69    2.07
   7 -11   2   38.06    3.66
  -7  11  -2   33.22    3.79
   7 -11   3    8.12    2.29
  -7  11  -3    4.51    2.27
  -7  11  -4   12.30    2.99
  -7  11  -6   -0.12    1.19
   7 -10  -7    1.88    2.17
   7 -10  -6    5.26    2.38
   7 -10  -5    1.02    1.96
   7 -10  -4   12.17    2.75
  -7  10   4    4.26    1.52
   7 -10  -3    2.14    1.85
  -7  10   3    3.29    2.01
   7 -10  -2    2.84    1.61
  -7  10   2    1.33    1.24
   7 -10  -1    3.76    1.74
  -7  10   1    0.71    0.87
   7 -10   0    1.03    0.96
  -7  10   0    0.77    1.39
   7 -10   1    0.10    0.81
  -7  10  -1    2.94    1.70
   7 -10   2    7.07    2.10
  -7  10  -2    7.01    2.44
  -7  10  -3    4.05    2.28
  -7  10  -4    0.92    1.81
  -7  10  -5    0.23    1.41
  -7  10  -6    1.20    1.79
  -7  10  -7    3.83    2.82
   7  -9  -9    1.51    2.19
   7  -9  -8    2.81    2.32
   7  -9  -7    1.81    1.84
   7  -9  -6    1.23    1.65
  -7   9   5    1.49    0.94
   7  -9  -4    1.09    1.24
  -7   9   4    1.43    1.14
   7  -9  -3    2.83    1.67
  -7   9   3    1.24    1.12
   7  -9  -2    4.67    1.62
  -7   9   2    2.33    1.72
   7  -9  -1    4.05    1.52
  -7   9   1    0.49    1.04
   7  -9   0    3.78    1.39
  -7   9   0    1.44    1.48
   7  -9   1    1.82    1.26
  -7   9  -1    1.04    1.24
  -7   9  -2    1.55    1.70
  -7   9  -4    3.02    2.62
  -7   9  -5    6.88    2.67
  -7   9  -6   18.49    3.98
  -7   9  -7    1.33    1.79
  -7   9  -8    2.07    1.95
   7  -8  -9    1.93    2.26
   7  -8  -8    3.02    2.64
   7  -8  -7    1.69    1.85
  -7   8   6    0.26    0.74
   7  -8  -5    0.46    1.02
  -7   8   5    1.47    1.23
   7  -8  -4    6.92    1.94
  -7   8   4    1.30    1.16
   7  -8  -3    3.92    1.55
  -7   8   3    1.18    1.34
   7  -8  -2    4.09    1.70
  -7   8   2    3.15    1.75
   7  -8  -1   12.41    2.13
  -7   8   1   11.18    2.54
   7  -8   0    4.82    1.74
  -7   8   0    5.91    2.37
  -7   8  -1    1.69    1.60
  -7   8  -3   32.85    3.79
  -7   8  -4   11.09    3.32
  -7   8  -5   35.02    4.37
  -7   8  -6    1.27    2.01
  -7   8  -7    6.52    2.63
  -7   8  -8    5.63    2.94
   7  -7 -11    6.82    3.66
   7  -7 -10    0.51    1.23
   7  -7  -9    0.58    1.22
   7  -7  -8    2.57    1.89
  -7   7   7    0.17    0.49
  -7   7   6   -0.08    0.58
  -7   7   5    0.13    0.64
  -7   7   4    1.55    1.54
   7  -7  -3    1.36    0.95
  -7   7   3    0.85    1.00
  -7   7   2    8.25    1.89
  -7   7   1   40.93    3.36
  -7   7   0    2.66    1.11
  -7   7   0    2.20    1.38
  -7   7  -1    1.28    1.29
  -7   7  -2   26.94    3.41
  -7   7  -3   14.61    3.00
  -7   7  -4    5.85    2.40
  -7   7  -5    2.22    1.63
  -7   7  -6    0.70    1.16
  -7   7  -7    1.80    1.64
  -7   7  -8    1.08    1.08
   7  -6 -12    0.77    1.30
   7  -6 -11    3.78    2.37
   7  -6 -10    1.92    1.90
   7  -6  -9    1.79    1.75
   7  -6  -8    4.56    2.20
  -7   6   8    0.82    0.81
   7  -6  -7    1.94    1.90
  -7   6   7    0.39    0.44
   7  -6  -6    1.82    1.25
  -7   6   6    1.16    0.96
  -7   6   5    0.11    1.06
   7  -6  -3    2.03    0.87
  -7   6   3    2.94    1.66
   7  -6  -2    3.34    1.25
  -7   6   2    3.49    1.40
   7  -6  -1   33.55    2.68
  -7   6   1   30.74    3.12
  -7   6   0    0.57    0.40
  -7   6  -1   66.07    1.73
  -7   6  -1   59.43    4.23
  -7   6  -2   13.04    2.78
  -7   6  -3   41.34    3.71
  -7   6  -4    2.84    2.00
  -7   6  -5    1.56    1.20
  -7   6  -6    9.45    2.90
  -7   6  -7    1.09    1.91
  -7   6  -8    2.05    1.75
   7  -5 -12    0.25    0.85
   7  -5 -11    0.72    1.55
   7  -5 -10    5.21    2.44
   7  -5  -9    1.43    1.42
   7  -5  -8   33.51    3.93
   7  -5  -7    6.77    1.96
  -7   5   7    0.33    1.74
   7  -5  -6    4.61    1.50
  -7   5   6    4.46    3.10
   7  -5  -5    5.42    1.37
  -7   5   5    0.18    0.67
   7  -5  -4   11.67    1.75
  -7   5   4   12.49    4.24
   7  -5  -3    6.10    1.34
  -7   5   3    9.53    1.89
   7  -5  -2   20.19    1.97
  -7   5   2   19.57    2.58
  -7   5   1    0.76    0.54
  -7   5   0    4.52    0.76
  -7   5   0    4.31    1.84
  -7   5  -1    7.95    2.14
  -7   5  -2    1.00    1.30
  -7   5  -3    1.28    1.15
  -7   5  -4    2.44    1.71
  -7   5  -6   65.90   19.16
  -7   5  -7    1.02    1.41
  -7   5  -8    2.25    1.58
   7  -4 -13    0.46    1.06
   7  -4 -12    1.07    0.97
   7  -4 -11    1.41    1.29
   7  -4 -10    3.34    1.75
   7  -4  -9    2.95    1.78
   7  -4  -8    9.13    2.14
  -7   4   7    0.18    1.21
   7  -4  -6    3.28    1.33
  -7   4   6    0.01    0.91
   7  -4  -5   27.14    2.29
  -7   4   5   26.33    3.70
   7  -4  -4    0.22    0.52
  -7   4   4    0.85    1.36
   7  -4  -3    0.95    0.73
  -7   4   3    0.03    0.71
   7  -4  -2   31.57    2.91
  -7   4   2   27.22    2.52
  -7   4   1   59.09    2.35
  -7   4   1   58.60    4.18
  -7   4   0   34.79    1.82
  -7   4   0   34.02    3.57
  -7   4  -1    0.99    0.63
  -7   4  -1    0.66    1.15
  -7   4  -2    2.69    0.71
  -7   4  -2    1.70    1.39
  -7   4  -3    2.06    1.40
  -7   4  -4    3.50    1.62
  -7   4  -4    6.07    2.13
  -7   4  -5   65.47    4.84
  -7   4  -6    2.50    1.85
  -7   4  -7    0.75    1.13
  -7   4  -8    0.07    0.97
   7  -3 -13    0.83    1.27
   7  -3 -12    1.14    1.39
   7  -3 -11    0.75    1.19
   7  -3 -10    1.33    1.20
   7  -3  -9   14.49    2.46
   7  -3  -8    6.35    2.53
   7  -3  -7    0.35    0.75
   7  -3  -6   14.46    2.06
  -7   3   6   15.59    4.29
   7  -3  -5    9.82    1.55
  -7   3   5    7.13    2.55
   7  -3  -4    1.30    0.78
  -7   3   4    2.37    1.05
  -7   3   4   -0.11    0.58
   7  -3  -3    0.56    0.51
  -7   3   3    0.29    0.38
   7  -3  -2    0.93    0.58
  -7   3   2    0.92    0.64
  -7   3   2    0.76    1.32
  -7   3   1   86.81    3.43
  -7   3   1   74.78    8.95
  -7   3   0    0.54    0.66
  -7   3   0    0.39    0.94
  -7   3  -1   24.83    1.79
  -7   3  -1   24.36    3.21
  -7   3  -2   45.64    2.47
  -7   3  -2   37.05    5.38
  -7   3  -3    7.18    2.98
  -7   3  -3    0.42    1.12
  -7   3  -4    3.00    1.93
  -7   3  -4    1.08    1.35
  -7   3  -5   39.95    4.01
  -7   3  -6    1.36    1.61
  -7   3  -7    1.35    1.50
  -7   3  -8    4.08    3.14
   7  -2 -13    1.75    1.44
   7  -2 -12    0.63    0.87
   7  -2 -11    3.37    1.78
   7  -2 -10    6.77    1.79
   7  -2  -9    0.67    0.87
   7  -2  -8    6.79    1.69
   7  -2  -7   26.25    2.49
   7  -2  -6    0.47    0.77
   7  -2  -5    1.42    0.81
  -7   2   5    0.90    0.67
  -7   2   5    1.42    1.77
   7  -2  -4    1.46    0.80
  -7   2   4    1.26    0.77
  -7   2   4    1.91    1.35
   7  -2  -3    3.47    1.02
  -7   2   3    2.66    0.88
  -7   2   3    6.84    1.46
  -7   2   2    2.97    0.98
  -7   2   2    1.52    1.92
  -7   2   1   35.54    2.29
  -7   2   1   31.38    5.81
  -7   2   0    3.51    1.25
  -7   2   0   -0.01    0.96
  -7   2  -1    2.62    1.12
  -7   2  -1    0.03    0.71
  -7   2  -2    2.62    1.12
  -7   2  -2    2.57    1.74
  -7   2  -3    2.42    1.82
  -7   2  -3    1.39    1.95
  -7   2  -4    4.52    2.94
  -7   2  -4    3.22    3.12
  -7   2  -5    0.20    1.36
  -7   2  -5    0.37    1.22
  -7   2  -6    0.63    1.23
  -7   2  -7    0.32    1.46
   7  -1 -14    1.00    1.29
   7  -1 -13    0.86    1.03
   7  -1 -12    5.15    2.23
   7  -1 -11    1.61    1.18
   7  -1 -10    5.64    1.69
   7  -1  -9    2.33    1.31
   7  -1  -8   23.78    2.25
   7  -1  -7    0.50    0.60
  -7   1   7    0.04    0.62
   7  -1  -6    9.75    1.49
  -7   1   6    8.10    1.57
  -7   1   5    5.94    1.35
   7  -1  -4   26.54    1.73
  -7   1   4   27.44    2.26
  -7   1   4   28.60    6.24
   7  -1  -3    2.30    0.82
  -7   1   3    2.47    1.01
  -7   1   3    1.56    1.70
  -7   1   2    2.15    1.00
  -7   1   2    2.53    2.79
  -7   1   1    0.98    0.92
  -7   1   1    0.25    1.15
  -7   1   0    1.32    1.00
  -7   1   0    0.61    1.38
  -7   1  -1   63.08    3.49
  -7   1  -1   60.50    7.23
  -7   1  -2   11.42    1.74
  -7   1  -2   10.07    4.13
  -7   1  -3    7.13    4.29
  -7   1  -3    1.81    3.38
  -7   1  -4    2.47    1.77
  -7   1  -4    1.04    2.18
  -7   1  -5    0.50    0.95
  -7   1  -5    0.17    1.41
  -7   1  -6    0.20    1.18
  -7   1  -7    1.46    1.62
   7   0 -14    2.04    1.64
   7   0 -13    2.45    1.50
   7   0 -12    8.67    1.93
   7   0 -11    0.68    0.72
   7   0 -10    3.21    1.48
   7   0  -9    3.15    1.41
  -7   0   9    0.91    1.02
   7   0  -8   21.73    2.02
  -7   0   8   22.23    2.32
   7   0  -7   32.89    2.22
  -7   0   7   31.44    2.69
   7   0  -6   16.50    1.58
  -7   0   6   15.63    2.21
   7   0  -5   59.12    2.31
  -7   0   5   59.46    3.44
   7   0  -4    0.65    0.57
   7   0  -4    0.81    0.45
  -7   0   4    2.25    1.16
   7   0  -3   10.35    3.46
   7   0  -3   14.51    1.07
  -7   0   3   13.29    1.67
  -7   0   3   13.88    2.44
  -7   0   2    9.17    1.71
  -7   0   2    6.51    4.80
  -7   0   1    2.54    1.37
  -7   0   1    0.33    0.91
  -7   0   0   13.61    2.14
  -7   0   0   10.02    5.78
  -7   0  -1    4.99    1.57
  -7   0  -1    5.23    2.66
  -7   0  -2   23.88    5.10
  -7   0  -2   15.60    7.63
  -7   0  -3   21.34    7.16
  -7   0  -4    1.88    1.26
  -7   0  -4    0.56    1.07
  -7   0  -5    3.44    3.56
  -7   0  -5    0.49    1.53
  -7   0  -6    1.00    1.04
  -7   0  -6    0.39    1.51
  -7  -1  12    0.34    0.91
  -7  -1  11    7.20    1.96
  -7  -1  10    1.44    1.19
  -7  -1   9   11.49    2.13
   7   1  -8    3.85    0.89
  -7  -1   8    3.08    1.49
   7   1  -7    0.40    0.40
  -7  -1   7    1.97    1.44
  -7  -1   6    4.29    1.57
   7   1  -5    6.71    0.87
  -7  -1   5    4.67    1.65
  -7  -1   4   22.73    2.51
  -7  -1   3   29.80    2.84
  -7  -1   2    2.72    1.37
  -7  -1   1   12.83    2.03
  -7  -1   0    6.58    1.67
  -7  -1   0    6.73    2.13
  -7  -1  -1    0.98    1.11
  -7  -1  -1    0.16    0.95
  -7  -1  -2    3.12    2.09
  -7  -1  -2    1.41    2.54
  -7  -1  -3    5.51    3.13
  -7  -1  -3    0.95    1.85
  -7  -1  -4    0.58    0.81
  -7  -1  -4    0.58    1.47
  -7  -1  -5    8.49    6.18
  -7  -1  -5    0.91    1.30
  -7  -2  13    1.87    1.69
  -7  -2  12    1.36    1.33
  -7  -2  11    4.08    1.87
  -7  -2  10    2.09    1.76
  -7  -2   9    1.34    1.24
  -7  -2   8    2.39    1.29
  -7  -2   7    6.21    1.56
  -7  -2   6    4.57    1.56
  -7  -2   5   15.71    2.22
  -7  -2   4   33.13    3.09
  -7  -2   3    0.97    1.12
  -7  -2   2   14.73    2.53
  -7  -2   1   72.67    4.67
  -7  -2   0   -0.03    0.64
  -7  -2  -1   11.89    2.38
  -7  -2  -2    0.72    1.21
  -7  -2  -3    7.68    4.04
  -7  -2  -4    3.05    3.75
  -7  -3  13    3.37    2.42
  -7  -3  12    2.39    2.02
  -7  -3  11    5.05    2.22
  -7  -3  10    4.06    1.63
  -7  -3   9    5.47    1.96
  -7  -3   8    1.73    1.54
  -7  -3   7    5.61    1.79
  -7  -3   6    1.03    1.09
  -7  -3   5    3.76    1.58
  -7  -3   4    5.55    1.75
  -7  -3   3    1.30    1.08
  -7  -3   2   28.26    3.56
  -7  -3   1    3.35    1.62
  -7  -3   0    6.79    2.17
  -7  -3  -1    1.84    1.85
  -7  -3  -2    2.58    2.15
  -7  -3  -3    4.27    5.81
  -7  -4  12    0.25    0.85
  -7  -4  11    4.63    2.43
  -7  -4  10    9.91    2.37
  -7  -4   9    3.01    1.90
  -7  -4   8    3.39    2.24
  -7  -4   7    9.21    2.27
  -7  -4   6    1.53    1.60
  -7  -4   5    6.29    2.10
   7   4  -4    1.11    0.84
  -7  -4   4    2.79    1.72
  -7  -4   3    4.75    2.01
  -7  -4   2    9.05    2.24
  -7  -4   1    1.66    1.55
  -7  -4   0    1.12    1.34
  -7  -4  -1    2.30    3.11
  -7  -5  10    5.43    2.96
  -7  -5   9    0.71    1.25
  -7  -5   8    1.62    1.05
  -7  -5   7    2.13    1.38
   7   5  -6    1.32    1.23
  -7  -5   6    3.30    2.02
   7   5  -5    1.11    1.59
  -7  -5   5    2.45    1.83
  -7  -5   4    8.11    2.55
  -7  -5   3    9.52    2.50
  -7  -5   2    0.64    1.06
  -7  -5   1    1.88    1.62
   7   6  -6    1.47    1.15
  -7  -6   6    1.81    2.02
   8 -12   0    2.75    1.98
  -8  12   0   -0.01    0.84
   8 -11  -4    0.81    1.14
  -8  11   4    1.04    1.28
   8 -11  -3    0.36    1.02
  -8  11   3    1.40    1.35
   8 -11  -2    1.51    1.53
  -8  11   2    0.05    0.77
   8 -11  -1    0.82    0.92
  -8  11   1    1.74    1.46
   8 -11   0    2.35    1.80
  -8  11   0    0.99    1.38
   8 -11   1    0.01    0.90
  -8  11  -1    1.02    0.92
   8 -11   2    9.67    3.33
  -8  11  -2   12.72    3.25
   8 -11   3    2.09    1.88
  -8  11  -3    0.98    1.67
  -8  11  -4    0.51    1.30
   8 -10  -6    1.05    1.63
   8 -10  -5    2.66    2.02
  -8  10   5    1.33    1.49
   8 -10  -4    6.29    2.65
  -8  10   4    1.08    1.52
   8 -10  -3    0.70    1.36
  -8  10   3    1.37    1.71
   8 -10  -2    3.06    1.86
  -8  10   2    1.02    1.15
   8 -10  -1    0.18    0.92
  -8  10   1    1.68    1.58
   8 -10   0    0.77    1.04
  -8  10   0    0.27    0.81
   8 -10   1    1.73    1.70
  -8  10  -1    1.93    1.70
   8 -10   2    0.50    1.06
  -8  10  -2    1.63    1.99
  -8  10  -3    5.94    3.03
  -8  10  -4    9.13    3.52
  -8  10  -5    1.26    1.73
  -8   9   6    0.34    1.12
  -8   9   5    1.79    1.56
   8  -9  -4    0.38    1.02
  -8   9   4    2.14    1.71
   8  -9  -3    2.73    1.40
  -8   9   3    1.72    1.26
   8  -9  -2    3.33    1.71
  -8   9   2    0.86    1.29
   8  -9  -1    1.66    1.48
  -8   9   1    0.70    1.02
   8  -9   0    3.04    1.83
  -8   9   0    2.92    2.03
   8  -9   1    0.58    1.36
  -8   9  -1    0.14    0.90
  -8   9  -2    0.50    1.26
  -8   9  -4    3.50    1.94
  -8   9  -5    1.95    1.82
  -8   9  -6    1.62    2.31
   8  -8  -9    9.27    4.17
   8  -8  -8    6.61    2.98
   8  -8  -7    1.77    1.79
  -8   8   7    0.66    1.28
   8  -8  -6    0.28    1.02
  -8   8   6    0.12    0.51
   8  -8  -5    6.50    1.84
  -8   8   5    1.60    1.59
   8  -8  -4    1.58    1.10
  -8   8   4    1.47    1.49
  -8   8   3    0.16    0.71
  -8   8   2    0.86    1.19
  -8   8   1    0.32    0.88
  -8   8   0    0.81    1.22
  -8   8  -1    0.98    1.24
  -8   8  -2    0.06    1.02
  -8   8  -3   14.79    3.28
  -8   8  -4   14.87    3.75
  -8   8  -5   -0.09    1.15
  -8   8  -6    0.57    1.29
   8  -7 -10    2.89    2.07
   8  -7  -9   12.10    3.23
   8  -7  -8    1.40    1.61
  -8   7   8    0.14    0.68
   8  -7  -7    6.97    2.25
  -8   7   7    0.97    1.07
   8  -7  -6    7.95    2.26
  -8   7   6    0.19    1.06
   8  -7  -5    3.39    1.73
  -8   7   5    0.17    0.72
   8  -7  -4    1.48    1.17
  -8   7   4    0.89    1.18
   8  -7  -3    3.39    1.45
  -8   7   3    3.15    1.94
   8  -7  -2    8.58    1.65
  -8   7   2    1.05    1.44
   8  -7  -1    1.62    1.19
  -8   7   1    1.47    0.74
  -8   7   1    1.08    1.23
  -8   7   0    1.14    0.61
  -8   7   0    0.50    0.85
  -8   7  -2    0.67    1.56
  -8   7  -3   12.37    3.25
  -8   7  -4    2.45    2.28
  -8   7  -5    1.47    1.45
  -8   7  -6    1.53    1.96
  -8   7  -7    3.47    2.82
   8  -6 -11    0.38    0.86
   8  -6 -10    6.03    2.17
   8  -6  -9    1.73    1.43
   8  -6  -8    0.66    1.29
  -8   6   8    0.11    0.71
   8  -6  -7    1.42    1.32
  -8   6   7    0.11    0.71
   8  -6  -6    0.93    1.34
  -8   6   6    0.51    0.73
  -8   6   5    0.24    1.15
   8  -6  -4    2.92    1.64
  -8   6   4    0.58    0.84
   8  -6  -3   12.17    1.99
  -8   6   3   10.06    2.41
   8  -6  -2    5.22    1.87
  -8   6   2    5.29    1.49
  -8   6   2    5.20    2.31
   8  -6  -1    7.30    1.48
  -8   6   1    6.38    0.88
  -8   6   1    1.94    1.82
  -8   6   0    1.65    1.50
  -8   6  -1   33.05    3.86
  -8   6  -2    1.69    1.52
  -8   6  -3    0.41    1.28
  -8   6  -4   71.46   20.84
  -8   6  -5    1.10    1.47
  -8   6  -6    3.14    2.40
  -8   6  -7    2.14    2.01
   8  -5 -12    0.24    0.80
   8  -5 -11    0.25    0.77
   8  -5 -10    0.44    1.08
   8  -5  -9    1.84    1.57
   8  -5  -8    8.84    2.41
   8  -5  -7    3.22    1.52
  -8   5   7    0.70    1.35
   8  -5  -6    1.09    1.12
  -8   5   6    0.89    1.44
   8  -5  -5    5.04    1.36
  -8   5   5    0.33    1.73
   8  -5  -4    4.64    1.66
  -8   5   4   -0.07    0.59
   8  -5  -3    5.76    1.75
  -8   5   3    4.90    1.55
  -8   5   3    0.96    1.55
   8  -5  -2   22.35    2.15
  -8   5   2   19.54    1.57
  -8   5   2   19.17    6.36
  -8   5   1    1.20    0.67
  -8   5   1    1.02    1.21
  -8   5   0    5.79    1.03
  -8   5   0    0.36    1.02
  -8   5  -1   28.83    1.84
  -8   5  -1   26.40    3.49
  -8   5  -2    2.10    1.50
  -8   5  -3    1.98    1.75
  -8   5  -4    3.86    2.38
  -8   5  -5    3.04    2.23
  -8   5  -6    2.12    1.60
  -8   5  -7    0.26    1.04
   8  -4 -12    1.13    0.98
   8  -4 -11    3.22    1.85
   8  -4 -10    0.63    0.77
   8  -4  -9    6.39    1.80
   8  -4  -8   12.64    2.40
   8  -4  -7    0.84    0.92
  -8   4   7    0.18    0.71
   8  -4  -6    2.64    1.69
  -8   4   6    0.62    1.04
   8  -4  -5    4.98    1.75
  -8   4   5    1.36    1.29
   8  -4  -4    0.68    0.80
  -8   4   4    1.24    0.91
  -8   4   4    0.96    0.91
   8  -4  -3    9.45    1.71
  -8   4   3   10.30    1.35
  -8   4   3    8.85    4.99
   8  -4  -2   19.46    2.23
  -8   4   2   16.16    1.62
  -8   4   1    1.55    1.01
  -8   4   1    0.73    1.38
  -8   4   0   40.65    2.26
  -8   4   0   41.73    7.93
  -8   4  -1    2.24    1.17
  -8   4  -1    0.41    0.80
  -8   4  -2    1.46    0.88
  -8   4  -2    1.24    1.42
  -8   4  -3    5.48    2.49
  -8   4  -4    3.90    2.88
  -8   4  -5    0.80    1.50
  -8   4  -6    2.23    1.91
   8  -3 -12    2.43    1.68
   8  -3 -11    3.96    1.87
   8  -3 -10    1.61    1.34
   8  -3  -9    9.04    2.06
   8  -3  -8    0.50    0.82
   8  -3  -7    1.00    1.00
   8  -3  -6    0.19    0.50
  -8   3   6    1.61    1.01
  -8   3   6    0.42    1.10
   8  -3  -5    6.92    1.56
  -8   3   5    7.19    1.40
  -8   3   5    5.88    3.36
   8  -3  -4    1.35    0.88
  -8   3   4    0.81    0.68
  -8   3   4    0.84    1.06
   8  -3  -3    2.98    1.26
  -8   3   3    2.19    0.93
   8  -3  -2    2.39    1.24
  -8   3   2    1.66    0.97
  -8   3   2    0.74    1.15
  -8   3   1   33.63    2.35
  -8   3   1   20.48    5.58
  -8   3   0   17.02    1.79
  -8   3   0   19.39    4.71
  -8   3  -1   17.79    1.92
  -8   3  -1   16.44    4.47
  -8   3  -2    6.10    1.46
  -8   3  -2    0.68    3.25
  -8   3  -3    1.40    1.41
  -8   3  -3    1.05    1.26
  -8   3  -4    0.50    0.79
  -8   3  -5    1.61    2.78
  -8   3  -6    0.44    0.88
   8  -2 -13    1.02    1.10
   8  -2 -12    3.00    1.63
   8  -2 -11    2.77    1.53
   8  -2 -10    0.79    0.95
   8  -2  -9    1.58    1.32
   8  -2  -8    0.33    0.82
   8  -2  -7   79.25    4.02
  -8   2   7   75.25    4.17
   8  -2  -6    3.52    1.12
  -8   2   6    2.58    1.37
   8  -2  -5    7.70    1.25
  -8   2   5    7.12    1.40
  -8   2   5    6.46    5.77
   8  -2  -4    9.10    1.24
  -8   2   4    7.86    1.49
   8  -2  -3    0.46    0.52
  -8   2   3    0.26    0.63
  -8   2   3    0.17    0.78
  -8   2   2   16.90    2.02
  -8   2   2   19.01    4.82
  -8   2   1    1.46    0.85
  -8   2   1    1.44    2.28
  -8   2   0    3.22    1.45
  -8   2   0    0.07    0.91
  -8   2  -1   28.95    2.61
  -8   2  -1   11.34    2.47
  -8   2  -2    1.00    0.89
  -8   2  -2    0.39    1.40
  -8   2  -3    0.21    0.58
  -8   2  -3    1.22    2.16
  -8   2  -4    0.31    0.72
  -8   2  -5    0.44    0.81
   8  -1 -12    1.40    1.11
   8  -1 -11    1.45    1.40
   8  -1 -10    0.93    0.82
   8  -1  -9    4.53    1.29
  -8   1   9    2.83    1.58
   8  -1  -8    0.48    0.78
  -8   1   8    1.38    1.33
   8  -1  -7    2.07    1.14
  -8   1   7    1.19    0.74
   8  -1  -6    2.76    1.27
  -8   1   6    3.36    1.25
   8  -1  -5   34.63    2.16
  -8   1   5   32.69    2.55
   8  -1  -4    0.09    0.41
  -8   1   4    0.07    0.47
  -8   1   4    1.69    1.62
   8  -1  -3    2.55    1.15
  -8   1   3    1.83    1.16
  -8   1   3    0.22    1.39
  -8   1   2    9.66    1.80
  -8   1   2    5.63    4.24
  -8   1   1    0.95    0.92
  -8   1   1    1.56    2.28
  -8   1   0   65.80    3.89
  -8   1   0   45.57    4.35
  -8   1  -1   59.83    3.94
  -8   1  -1   55.93    8.57
  -8   1  -2    2.32    1.38
  -8   1  -2    2.41    1.72
  -8   1  -3    3.50    2.90
  -8   1  -3    0.20    0.78
  -8   1  -4    2.59    2.20
  -8   1  -4    0.14    0.62
  -8   1  -5    0.92    1.63
  -8   0  13    1.31    1.29
  -8   0  12    3.19    1.87
  -8   0  11   16.50    2.67
  -8   0  10    5.01    1.98
  -8   0   9    0.65    0.81
  -8   0   8   39.78    3.17
  -8   0   7    1.22    1.04
  -8   0   6   21.67    2.35
  -8   0   5   11.61    1.96
   8   0  -4    2.84    0.77
  -8   0   4    2.73    1.11
   8   0  -3    0.58    0.41
  -8   0   3    1.04    0.92
  -8   0   2   12.91    2.08
  -8   0   2   12.28    2.79
  -8   0   1    0.24    0.46
  -8   0   0   49.86    3.93
  -8   0  -1    6.54    2.05
  -8   0  -1   -0.12    0.91
  -8   0  -2    0.75    1.21
  -8   0  -2    0.16    1.05
  -8   0  -3    0.52    1.43
  -8   0  -3    0.51    0.91
  -8   0  -4    1.51    1.63
  -8   0  -4    0.31    0.96
  -8  -1  12   15.70    5.82
  -8  -1  11    1.38    1.46
  -8  -1  10    1.91    1.74
  -8  -1   9    8.16    2.18
  -8  -1   8    0.56    1.00
  -8  -1   7    9.21    2.07
  -8  -1   6    8.34    1.68
  -8  -1   5    9.65    2.18
  -8  -1   4    2.67    1.35
  -8  -1   3   10.98    2.66
  -8  -1   2    1.64    1.12
  -8  -1   1    6.77    1.88
  -8  -1   0   15.21    2.60
  -8  -1  -1    2.91    1.87
  -8  -1  -2    1.73    2.19
  -8  -1  -3    0.93    1.67
  -8  -2  12    1.36    1.27
  -8  -2  11    1.23    1.40
  -8  -2  10    1.42    1.44
  -8  -2   9    4.62    1.90
  -8  -2   8    1.31    1.15
  -8  -2   7    3.73    1.75
  -8  -2   6    1.79    1.34
  -8  -2   5    1.32    1.15
  -8  -2   4    2.80    1.64
  -8  -2   3    1.22    1.78
  -8  -2   2    6.82    2.19
  -8  -2   1    2.86    1.68
  -8  -2   0    7.70    2.28
  -8  -2  -1    6.94    3.20
  -8  -3  11   11.18    4.35
  -8  -3  10    2.63    2.06
  -8  -3   9    2.03    2.03
  -8  -3   8    7.64    2.18
  -8  -3   7    1.24    1.15
  -8  -3   6    2.80    1.54
  -8  -3   5    6.27    2.05
  -8  -3   4    3.75    1.79
  -8  -3   3    2.30    1.41
  -8  -3   2    6.61    2.23
  -8  -3   1    1.14    1.39
  -8  -3   0    3.49    2.68
  -8  -4   9    0.66    1.29
  -8  -4   8    8.03    3.48
  -8  -4   7    1.91    1.39
  -8  -4   6    4.07    2.32
  -8  -4   5    2.03    1.58
  -8  -4   4    2.18    1.61
  -8  -4   3    1.57    1.55
   9 -11  -2    2.98    2.19
  -9  11   2    0.64    1.19
   9 -11  -1    6.01    2.97
  -9  11   1    0.45    1.23
   9 -11   0    3.50    2.26
  -9  11   0    0.83    0.94
  -9  10   5    1.73    1.63
  -9  10   4    0.19    0.74
   9 -10  -3    2.56    1.91
  -9  10   3    1.47    1.45
   9 -10  -2    1.52    1.81
  -9  10   2    0.65    1.35
   9 -10  -1    1.46    1.71
  -9  10   1    3.65    1.89
   9 -10   0    0.80    1.07
  -9  10   0    2.76    1.73
   9 -10   1   14.39    5.42
  -9  10  -1    0.84    1.34
  -9  10  -2    0.52    1.63
   9  -9  -7    2.41    1.76
   9  -9  -6   10.07    4.10
  -9   9   6    1.22    2.16
   9  -9  -5    0.61    1.35
  -9   9   5    0.05    1.12
   9  -9  -4    1.46    1.33
  -9   9   4    2.40    1.96
   9  -9  -3    7.97    2.50
  -9   9   3    1.45    1.65
   9  -9  -2    3.87    2.07
  -9   9   2    0.85    1.23
   9  -9  -1    0.73    1.00
  -9   9   1   -0.13    0.82
  -9   9   0    0.55    1.36
   9  -9   1    1.22    1.30
  -9   9  -1    1.12    1.16
  -9   9  -3    0.74    1.30
  -9   9  -4    0.87    1.75
   9  -8  -8    0.65    0.99
   9  -8  -7    3.06    1.81
  -9   8   7    1.21    1.42
   9  -8  -6    1.32    1.58
  -9   8   6    0.23    0.70
   9  -8  -5    2.22    1.75
  -9   8   5    0.03    0.67
   9  -8  -4    3.69    1.89
  -9   8   4    1.57    1.66
   9  -8  -3    7.37    1.84
  -9   8   3   -0.08    0.76
   9  -8  -2    2.77    1.56
  -9   8   2    3.16    2.03
   9  -8  -1    7.24    2.03
  -9   8   1    2.08    1.73
   9  -8   0    3.87    1.78
  -9   8   0    2.55    1.81
  -9   8  -2    0.56    1.42
  -9   8  -3    1.64    1.84
  -9   8  -4    0.55    1.18
   9  -7  -9    3.36    2.08
   9  -7  -8    2.85    1.80
  -9   7   8    0.48    1.16
   9  -7  -7    4.78    1.95
  -9   7   7    0.52    0.93
   9  -7  -6    2.36    1.50
  -9   7   6    0.64    1.34
   9  -7  -5    2.09    1.31
  -9   7   5    0.75    1.23
   9  -7  -4    6.03    1.71
  -9   7   4    1.16    1.67
   9  -7  -3    1.97    1.61
  -9   7   3    0.43    1.46
   9  -7  -2    1.76    1.25
  -9   7   2    0.76    0.73
  -9   7   2    0.93    1.33
   9  -7  -1    1.00    1.46
  -9   7   1    0.72    1.25
  -9   7   0    0.90    2.04
  -9   7  -1    1.89    2.21
  -9   7  -2    1.32    2.15
  -9   7  -3    0.05    1.51
  -9   7  -4    3.33    2.77
  -9   7  -5    0.99    1.84
   9  -6 -10    1.25    1.07
   9  -6  -9    0.34    0.85
   9  -6  -8    1.02    0.90
  -9   6   8   -0.16    0.86
   9  -6  -7    5.77    1.77
  -9   6   7    0.13    1.12
   9  -6  -6    1.41    1.25
  -9   6   6   -0.08    0.74
   9  -6  -5    0.81    1.16
  -9   6   5    0.75    0.92
   9  -6  -4    4.69    1.52
  -9   6   4    0.36    1.02
   9  -6  -2    1.31    1.11
  -9   6   2    1.94    0.90
  -9   6   2    0.65    0.98
   9  -6  -1    0.59    0.86
  -9   6   1    1.74    1.57
  -9   6   0    0.70    1.76
  -9   6  -1    2.48    2.37
  -9   6  -2    0.09    1.45
  -9   6  -3    4.68    2.98
  -9   6  -4    1.39    2.18
  -9   6  -5    2.31    2.30
   9  -5 -11    6.48    3.17
   9  -5 -10    7.57    2.87
   9  -5  -9    1.36    1.58
   9  -5  -8    1.81    1.41
   9  -5  -7    1.02    1.09
  -9   5   7    0.52    0.55
   9  -5  -6    0.75    0.94
  -9   5   6    0.11    1.11
   9  -5  -5    1.23    1.07
  -9   5   5    0.18    0.43
  -9   5   5    0.08    0.93
   9  -5  -4    6.76    1.71
  -9   5   4    7.61    1.37
  -9   5   4    0.55    1.35
   9  -5  -3   15.59    2.08
   9  -5  -2    1.60    1.17
  -9   5   2    1.25    0.82
  -9   5   2    0.73    0.99
  -9   5   1    3.75    1.01
  -9   5   1   -0.08    0.96
  -9   5   0   13.03    1.59
  -9   5   0    7.17    5.13
  -9   5  -1    0.14    1.16
  -9   5  -2    0.32    2.73
  -9   5  -3    0.51    1.45
  -9   5  -4    0.57    1.62
  -9   5  -5    2.79    2.60
   9  -4 -11    0.97    1.15
   9  -4 -10    2.46    1.67
   9  -4  -9    0.58    1.18
   9  -4  -8    0.97    1.48
   9  -4  -7    1.26    1.20
  -9   4   7    0.97    1.14
   9  -4  -6    3.54    1.51
  -9   4   6    2.40    1.02
  -9   4   6    1.41    1.25
   9  -4  -5    0.38    0.70
  -9   4   5    0.60    0.83
  -9   4   5    0.97    1.30
   9  -4  -4    1.47    0.91
  -9   4   4    2.04    0.97
  -9   4   4    1.42    1.61
   9  -4  -3    5.04    1.26
  -9   4   3    5.73    1.12
  -9   4   3    0.71    2.09
   9  -4  -2    3.42    1.17
  -9   4   2    2.81    1.03
  -9   4   2   -0.01    1.28
  -9   4   1    3.49    1.20
  -9   4   1    0.43    1.83
  -9   4   0    2.45    1.14
  -9   4   0    0.35    2.34
  -9   4  -1    0.81    0.69
  -9   4  -1    0.60    1.99
  -9   4  -2    0.39    1.81
  -9   4  -3    0.52    1.78
  -9   4  -4    0.66    1.74
   9  -3 -10    2.69    1.76
   9  -3  -9    0.52    0.98
   9  -3  -8    2.77    1.36
  -9   3   8    2.22    1.78
   9  -3  -7    3.98    1.33
  -9   3   7    5.24    1.61
   9  -3  -6   11.01    2.32
  -9   3   6    9.78    1.51
  -9   3   6    0.64    1.09
   9  -3  -5    1.32    0.95
  -9   3   5    1.15    0.78
  -9   3   5    0.04    0.69
   9  -3  -4    2.07    0.96
  -9   3   4    1.23    0.80
  -9   3   4   -0.00    0.82
   9  -3  -3    0.62    0.80
  -9   3   3    1.49    1.02
  -9   3   3    0.76    1.52
   9  -3  -2    1.59    0.91
  -9   3   2    3.20    1.09
  -9   3   2    0.09    1.00
  -9   3   1   15.97    2.19
  -9   3   1    1.27    3.29
  -9   3   0    5.65    1.50
  -9   3   0    0.24    2.26
  -9   3  -1   15.78    2.16
  -9   3  -2    0.28    1.47
  -9   3  -3    0.55    2.51
  -9   3  -4    0.37    1.44
  -9   2  10    4.36    1.44
   9  -2  -9    5.49    1.65
  -9   2   9    4.61    1.56
   9  -2  -8    0.21    0.56
  -9   2   8    0.90    1.07
   9  -2  -7   10.01    1.83
  -9   2   7    8.74    2.07
   9  -2  -6    0.99    0.75
  -9   2   6    1.67    1.05
   9  -2  -5    3.82    1.07
  -9   2   5    5.43    1.38
  -9   2   5    0.52    1.35
   9  -2  -4    3.33    0.94
  -9   2   4    4.75    1.45
   9  -2  -3    0.13    0.36
  -9   2   3    0.94    0.93
  -9   2   3    0.25    1.39
   9  -2  -2   26.33    2.12
  -9   2   2   26.99    2.60
  -9   2   2   24.40   12.94
  -9   2   1    2.08    1.30
  -9   2   1    0.06    0.79
  -9   2   0    5.60    1.68
  -9   2   0    0.65    2.52
  -9   2  -1    0.63    1.65
  -9   2  -2    0.71    0.99
  -9   2  -2    0.30    0.80
  -9   2  -3    1.23    1.70
  -9   1  11    0.48    1.08
  -9   1  10    2.77    1.39
  -9   1   9    3.79    1.61
  -9   1   8   10.98    2.11
  -9   1   7    0.89    1.21
  -9   1   6   16.01    2.52
  -9   1   5    3.68    1.38
  -9   1   4    0.39    0.83
  -9   1   3    5.89    1.82
  -9   1   3    1.95    1.78
  -9   1   2    5.69    1.85
  -9   1   2    0.38    1.94
  -9   1   1    1.35    1.16
  -9   1   1   -0.00    0.80
  -9   1   0    3.04    1.48
  -9   1   0    0.42    1.50
  -9   1  -1    3.30    1.40
  -9   1  -1    0.56    1.52
  -9   1  -2    3.07    2.46
  -9   1  -2    0.40    1.28
  -9   0  11    3.63    2.70
  -9   0  10    2.33    1.64
  -9   0   9    6.28    1.68
  -9   0   8    2.98    1.47
  -9   0   7    4.10    1.60
  -9   0   6    9.64    2.52
  -9   0   5   -0.01    0.72
  -9   0   4   14.98    2.16
  -9   0   3   29.49    3.49
  -9   0   2    1.41    1.51
  -9   0   1    1.49    1.05
  -9   0   0    0.20    0.87
  -9   0   0   -0.03    0.97
  -9   0  -1    3.88    2.26
  -9   0  -1    1.03    1.72
  -9  -1  10    0.87    0.81
  -9  -1   9    0.70    1.09
  -9  -1   8    1.58    1.32
  -9  -1   7    1.21    1.14
  -9  -1   6    2.38    1.39
  -9  -1   5    0.57    0.68
  -9  -1   4   16.96    3.04
  -9  -1   3    1.58    1.30
  -9  -1   2    1.03    1.00
  -9  -1   1    1.64    1.62
  -9  -1   0    4.58    2.52
  -9  -2   9    2.62    1.79
  -9  -2   8    2.10    1.62
  -9  -2   7    3.76    2.12
  -9  -2   6    2.68    1.61
  -9  -2   5    0.14    0.72
  -9  -2   4    4.41    2.43
  -9  -2   3    2.28    1.94
  10  -9  -5    2.79    2.12
 -10   9   5   -0.04    0.81
  10  -9  -4    0.10    0.71
 -10   9   4    0.23    0.95
  10  -9  -3    1.35    1.16
 -10   9   3    0.46    0.85
 -10   9   2    1.65    1.84
  10  -9  -1   12.48    4.70
 -10   9   1    3.09    2.44
  10  -9   0    2.17    1.66
 -10   9   0    2.25    2.13
  10  -8  -6    1.51    1.31
 -10   8   6    0.11    0.58
  10  -8  -5    2.36    1.60
 -10   8   5    0.39    1.23
  10  -8  -4    4.92    1.95
 -10   8   4    0.64    1.36
  10  -8  -3    1.30    1.22
 -10   8   3    0.20    0.84
  10  -8  -2    0.45    0.68
 -10   8   2    1.01    1.51
  10  -8  -1    4.04    1.58
 -10   8   1    2.06    2.28
  10  -8   0    3.87    2.10
 -10   8   0    1.19    1.83
 -10   7   8    1.21    1.26
  10  -7  -7    0.62    0.72
 -10   7   7    0.47    1.05
  10  -7  -6    0.63    0.86
 -10   7   6    0.89    1.65
  10  -7  -5    2.05    1.26
 -10   7   5    0.48    0.61
  10  -7  -4    5.66    1.96
 -10   7   4    2.98    0.96
 -10   7   4    0.53    0.89
  10  -7  -3    0.89    0.91
 -10   7   3    0.02    1.02
  10  -7  -2    3.51    1.27
 -10   7   2    0.41    1.27
  10  -7  -1    4.47    1.55
 -10   7   1    0.65    1.87
 -10   7  -1   -0.17    1.42
 -10   7  -2    2.76    2.88
  10  -6  -8    0.51    0.86
 -10   6   8    0.33    0.77
  10  -6  -7    2.65    1.63
 -10   6   7    0.54    1.97
  10  -6  -6    0.37    0.94
 -10   6   6    0.54    1.20
  10  -6  -5    3.06    1.67
 -10   6   5    3.43    1.24
 -10   6   5    1.27    2.94
  10  -6  -4    5.20    1.63
 -10   6   4    5.62    1.47
 -10   6   4    0.34    1.10
  10  -6  -3    1.11    0.98
 -10   6   3    1.38    1.02
 -10   6   3    0.21    0.71
  10  -6  -2    9.52    1.93
 -10   6   2    0.97    1.97
  10  -6  -1    1.71    1.01
 -10   6   0    0.77    2.02
 -10   6  -1    1.33    1.17
 -10   6  -2    1.75    2.06
  10  -5  -9    1.65    1.44
  10  -5  -8    0.10    0.64
  10  -5  -7    3.00    1.51
 -10   5   7    2.01    1.02
 -10   5   7    0.17    0.93
  10  -5  -6    0.98    1.13
 -10   5   6    1.36    1.06
 -10   5   6    0.33    1.42
  10  -5  -5    0.52    0.84
 -10   5   5    1.08    0.93
 -10   5   5    0.07    0.78
  10  -5  -4    1.88    1.58
 -10   5   4    2.79    1.29
 -10   5   4    0.74    0.83
  10  -5  -3    6.41    1.96
 -10   5   3    6.80    1.51
 -10   5   3   -0.07    1.22
  10  -5  -2    1.19    1.16
 -10   5   2    1.86    1.08
  10  -5  -1    0.41    0.87
 -10   5   1    0.39    1.60
 -10   5   0    0.26    1.32
 -10   5  -1    1.16    3.77
 -10   5  -2    2.07    2.94
  10  -4  -9    6.73    2.92
 -10   4   9    7.08    2.88
  10  -4  -8    0.72    0.81
 -10   4   8    1.68    1.12
  10  -4  -7    3.26    1.59
 -10   4   7    4.53    1.46
  10  -4  -6    3.17    1.46
 -10   4   6    1.90    0.99
 -10   4   6    0.03    0.31
  10  -4  -5    0.76    0.80
 -10   4   5    1.60    1.19
 -10   4   5    0.97    1.31
  10  -4  -4    4.44    1.62
 -10   4   4    2.84    1.16
 -10   4   4    0.36    1.28
  10  -4  -3    0.80    0.97
 -10   4   3    0.13    0.54
 -10   4   3    0.28    2.41
  10  -4  -2    1.26    1.12
 -10   4   2    1.11    1.12
 -10   4   2    0.66    3.15
 -10   4   1   -0.00    1.96
 -10   4   0    1.62    1.71
 -10   4  -1    1.34    1.57
 -10   3   9    1.31    1.17
 -10   3   8    1.82    1.20
 -10   3   7    6.04    1.51
  10  -3  -6    0.52    0.82
 -10   3   6    1.27    1.07
  10  -3  -5    2.79    1.34
 -10   3   5    3.18    1.34
 -10   3   5    0.68    1.34
  10  -3  -4    3.53    1.22
 -10   3   4    7.18    1.64
 -10   3   4   -0.16    1.16
  10  -3  -3    0.83    0.88
 -10   3   3    0.43    0.59
 -10   3   3    1.12    2.14
 -10   3   1    6.77    2.02
 -10   3   1    1.18    2.96
 -10   3   0    0.41    1.04
 -10   3  -1    0.66    2.00
 -10   2   9    0.88    1.07
 -10   2   8    3.85    1.90
 -10   2   7    2.39    1.34
 -10   2   6    0.69    0.74
 -10   2   5    2.40    1.29
 -10   2   4    4.30    1.66
 -10   2   4    1.76    1.84
 -10   2   3    3.13    1.76
 -10   2   3    0.66    2.31
 -10   2   2    0.91    1.30
 -10   2   1    1.27    1.21
 -10   2   1    0.59    1.60
 -10   2   0    1.50    1.26
 -10   2   0    0.94    1.40
 -10   1   9    6.20    2.68
 -10   1   8    4.35    2.19
 -10   1   7    3.22    1.76
 -10   1   6    0.70    0.98
 -10   1   5    1.17    1.27
 -10   1   4    4.36    2.20
 -10   1   3    1.70    1.37
 -10   1   2    2.02    1.61
 -10   1   2    0.21    1.12
 -10   0   7    1.34    1.46
 -10   0   6    2.65    1.96
 -10   0   5    0.38    0.76
 -10   0   4    5.33    2.60
;
_shelx_hkl_checksum     40748
_shelx_res_file
;
    shelxl.res created by SHELXL-2014/7
TITL shelxl in P-1 #2
REM reset to P-1 #2
CELL 0.71075 9.1878 11.0083 12.9851 99.526 104.963 113.202
ZERR 4 0.00133 0.00156 0.00175 0.006 0.013 0.019
LATT 1
SFAC C H F N S
UNIT 40 36 4 16 4
EQIV $1 1+X,1+Y,1+Z
EQIV $2 -1+X,-1+Y,-1+Z
L.S. 5
PLAN  -25
SIZE 0.14 0.46 0.27
TEMP 0
HTAB C8A S1A
HTAB N12A S1B_$1
HTAB N12B S1A_$2
BOND
MORE -1
BOND $H
CONF
fmap 2
acta
REM <olex2.extras>
REM <HklSrc "%.\\shelxl.hkl">
REM </olex2.extras>
WGHT    0.109100
FVAR       0.35960
S1A   5    0.398591    1.124793    1.026590    11.00000    0.05034    0.05402 =
         0.06108    0.02833    0.01277    0.01799
F7A   3   -0.493878    0.864187    0.469320    11.00000    0.06525    0.09432 =
         0.06066    0.03202    0.00293    0.03784
N9A   4   -0.002719    0.848405    0.907741    11.00000    0.04365    0.05032 =
         0.04116    0.01501    0.00394    0.02149
N10A  4    0.129091    0.873470    1.003369    11.00000    0.04429    0.04777 =
         0.03831    0.01749    0.01170    0.02196
N12A  4    0.353927    0.936955    1.142431    11.00000    0.04937    0.06187 =
         0.05728    0.03174    0.01595    0.02234
AFIX  43
H12A  2    0.455168    0.984459    1.190812    11.00000   -1.20000
AFIX   0
N13A  4    0.242024    0.813102    1.147390    11.00000    0.05380    0.05581 =
         0.04992    0.02429    0.01398    0.01836
C1A   1   -0.101568    1.020702    0.705140    11.00000    0.04974    0.05052 =
         0.04123    0.01634    0.01226    0.01626
AFIX  43
H1A   2   -0.001844    1.103708    0.736761    11.00000   -1.20000
AFIX   0
C2A   1   -0.226416    1.004328    0.609017    11.00000    0.06397    0.05175 =
         0.03877    0.01789    0.01051    0.02541
AFIX  43
H2A   2   -0.212012    1.075311    0.576373    11.00000   -1.20000
AFIX   0
C3A   1   -0.370338    0.881449    0.564041    11.00000    0.04984    0.06079 =
         0.04706    0.02036    0.01353    0.02717
C4A   1   -0.399819    0.774843    0.610646    11.00000    0.04326    0.05885 =
         0.04881    0.00952    0.00524    0.01909
AFIX  43
H4A   2   -0.501084    0.693112    0.578540    11.00000   -1.20000
AFIX   0
C5A   1   -0.273370    0.792345    0.707866    11.00000    0.04988    0.04836 =
         0.05559    0.02215    0.01626    0.01496
AFIX  43
H5A   2   -0.290228    0.721544    0.740874    11.00000   -1.20000
AFIX   0
C6A   1   -0.122568    0.915534    0.755113    11.00000    0.04534    0.05693 =
         0.04307    0.01877    0.01865    0.02904
C8A   1    0.011428    0.938019    0.856103    11.00000    0.04434    0.05305 =
         0.05336    0.02007    0.01476    0.02017
AFIX  43
H8A   2    0.110977    1.021131    0.883707    11.00000   -1.20000
AFIX   0
C11A  1    0.294550    0.979056    1.056755    11.00000    0.04605    0.04530 =
         0.04560    0.01761    0.01537    0.02301
C14A  1    0.104714    0.775322    1.060897    11.00000    0.05308    0.05428 =
         0.06082    0.03001    0.02160    0.02876
C15A  1   -0.060787    0.650768    1.030110    11.00000    0.06623    0.06428 =
         0.07299    0.03711    0.01974    0.01508
AFIX 137
H15A  2   -0.147347    0.679026    1.029439    11.00000   -1.50000
H15B  2   -0.052943    0.601070    1.083785    11.00000   -1.50000
H15C  2   -0.088851    0.591845    0.957242    11.00000   -1.50000
AFIX   0
S1B   5   -0.262667    0.122732    0.351202    11.00000    0.05399    0.06075 =
         0.05841    0.03184    0.01444    0.01496
F7B   3    0.564630    0.409112    0.938470    11.00000    0.08454    0.07788 =
         0.04982    0.01990   -0.00298    0.02331
N9B   4    0.118915    0.405336    0.471449    11.00000    0.04963    0.04707 =
         0.03644    0.01450    0.00168    0.01494
N10B  4    0.007465    0.364054    0.360994    11.00000    0.05123    0.04233 =
         0.04265    0.01868    0.00756    0.01623
N12B  4   -0.206673    0.278896    0.210212    11.00000    0.04355    0.05209 =
         0.05145    0.02231    0.01099    0.01417
AFIX  43
H12B  2   -0.303594    0.224325    0.158652    11.00000   -1.20000
AFIX   0
N13B  4   -0.093547    0.398988    0.199686    11.00000    0.05475    0.05759 =
         0.06687    0.03667    0.01700    0.01706
C1B   1    0.266671    0.230582    0.655745    11.00000    0.05849    0.04574 =
         0.04148    0.01175    0.01337    0.02089
AFIX  43
H1B   2    0.207871    0.141516    0.605813    11.00000   -1.20000
AFIX   0
C2B   1    0.373335    0.253288    0.762708    11.00000    0.05992    0.04532 =
         0.04183    0.01255    0.01107    0.02256
AFIX  43
H2B   2    0.386886    0.181105    0.784874    11.00000   -1.20000
AFIX   0
C3B   1    0.457787    0.386125    0.834273    11.00000    0.05242    0.06365 =
         0.03760    0.02039    0.01084    0.01350
C4B   1    0.444929    0.494573    0.803817    11.00000    0.07429    0.04234 =
         0.04511    0.00449    0.00519    0.01552
AFIX  43
H4B   2    0.508212    0.583815    0.853393    11.00000   -1.20000
AFIX   0
C5B   1    0.335982    0.470778    0.697558    11.00000    0.07023    0.04800 =
         0.05843    0.02336    0.02639    0.03184
AFIX  43
H5B   2    0.323009    0.543877    0.676829    11.00000   -1.20000
AFIX   0
C6B   1    0.246231    0.337725    0.622089    11.00000    0.04506    0.04460 =
         0.04733    0.02081    0.01649    0.01943
C8B   1    0.135435    0.308242    0.507856    11.00000    0.05165    0.04721 =
         0.04971    0.01406    0.02034    0.02735
AFIX  43
H8B   2    0.075940    0.217516    0.460812    11.00000   -1.20000
AFIX   0
C11B  1   -0.154196    0.253533    0.306976    11.00000    0.05188    0.04513 =
         0.04322    0.01989    0.01481    0.02038
C14B  1    0.035523    0.449539    0.293403    11.00000    0.05221    0.05404 =
         0.06210    0.03237    0.01529    0.01815
C15B  1    0.195028    0.581393    0.328071    11.00000    0.06659    0.07088 =
         0.08343    0.04682    0.00228    0.00055
AFIX 137
H15D  2    0.205226    0.643666    0.393799    11.00000   -1.50000
H15E  2    0.192165    0.623199    0.268780    11.00000   -1.50000
H15F  2    0.290369    0.562190    0.343949    11.00000   -1.50000
AFIX   0
HKLF 4
REM  shelxl in P-1 #2
REM R1 =  0.0676 for    2129 Fo > 4sig(Fo)  and  0.1270 for all    3864 data
REM    291 parameters refined using      0 restraints
END
WGHT      0.1092      0.0000
REM Highest difference peak  0.380,  deepest hole -0.388,  1-sigma level  0.077
Q1    1   0.5648  1.1666  1.1043  11.00000  0.05    0.38
Q2    1   0.5990  1.0991  1.2669  11.00000  0.05    0.35
Q3    1   0.8002  1.2449  1.3622  11.00000  0.05    0.28
Q4    1   0.3976  1.0445  1.0431  11.00000  0.05    0.28
Q5    1  -0.1150  0.9660  0.7385  11.00000  0.05    0.27
Q6    1   0.4838  1.2566  1.0543  11.00000  0.05    0.27
Q7    1   0.2702  1.1155  0.9248  11.00000  0.05    0.26
Q8    1   0.4087  1.0777  1.1748  11.00000  0.05    0.26
Q9    1   0.9064  1.1605  1.4156  11.00000  0.05    0.26
Q10   1   0.6419  1.0892  1.0941  11.00000  0.05    0.26
Q11   1   0.2944  1.0521  1.0306  11.00000  0.05    0.26
Q12   1   0.7554  1.1276  1.2806  11.00000  0.05    0.25
Q13   1  -0.6183  0.4799  0.4451  11.00000  0.05    0.25
Q14   1   0.7482  1.1929  1.3294  11.00000  0.05    0.24
Q15   1  -0.4867  0.6481  0.5220  11.00000  0.05    0.24
Q16   1   0.8309  1.1854  1.4856  11.00000  0.05    0.24
Q17   1   0.2443  1.0353  1.1853  11.00000  0.05    0.23
Q18   1  -0.1591  0.3748  0.2515  11.00000  0.05    0.23
Q19   1   0.2162  1.0636  0.9621  11.00000  0.05    0.23
Q20   1   0.0478  0.6973  1.0227  11.00000  0.05    0.23
Q21   1   0.3585  0.5929  0.2385  11.00000  0.05    0.23
Q22   1  -0.2856  0.8991  0.8344  11.00000  0.05    0.23
Q23   1   0.4774  0.5125  0.9535  11.00000  0.05    0.23
Q24   1   0.2318  1.1255  1.0954  11.00000  0.05    0.23
Q25   1  -0.2832  0.7370  0.7928  11.00000  0.05    0.23
;
_shelx_res_checksum     60415
