# Supplementary material for: Crystal structure of 4-[(E)-(4-fluoro­benzyl­idene)amino]-3-methyl-1H-1,2,4-triazole-5(4H)-thione
Source: Acta Crystallogr E Crystallogr Commun. 2015 Nov 4;71(Pt 12):o912–3. doi: 10.1107/S2056989015020125 (PMC4719876; doi:10.1107/S2056989015020125)
Supplement: Supplementary file 2 [file e-71-0o912-Isup2.hkl]

data_I                                                                          
_shelx_title ' shelxl in P-1 No2' 
_shelx_refln_list_code          4                                               
_shelx_F_calc_maximum      260.30                                               
_exptl_crystal_F_000       488.00                                               
_reflns_d_resolution_high  0.8364                                               
                                                                                
loop_                                                                           
 _space_group_symop_operation_xyz                                               
 'x, y, z'                                                                      
 '-x, -y, -z'                                                                   
                                                                                
_cell_length_a     9.1878                                                       
_cell_length_b    11.0083                                                       
_cell_length_c    12.9851                                                       
_cell_angle_alpha  99.526                                                       
_cell_angle_beta  104.963                                                       
_cell_angle_gamma 113.202                                                       
                                                                                
_shelx_F_squared_multiplier     1.000                                           
                                                                                
loop_                                                                           
 _refln_index_h                                                                 
 _refln_index_k                                                                 
 _refln_index_l                                                                 
 _refln_F_squared_calc                                                          
 _refln_F_squared_meas                                                          
 _refln_F_squared_sigma                                                         
 _refln_observed_status                                                         
   2   0   0         10.27         14.57         1.57 o                         
   3   0   0          8.88          9.03         1.82 o                         
   4   0   0         19.86         16.82         2.91 o                         
   5   0   0         23.29         26.93         6.27 o                         
   6   0   0        251.98        277.21        22.77 o                         
   7   0   0         95.54        101.12        15.52 o                         
   8   0   0        343.51        385.57        30.39 o                         
   9   0   0          0.08          0.71         5.01 o                         
  -9   1   0         12.67         13.45        10.13 o                         
  -8   1   0        442.19        453.08        78.22 o                         
  -7   1   0          2.47          7.90         6.26 o                         
  -6   1   0          3.29          7.25         4.86 o                         
  -5   1   0          4.33          6.06         2.19 o                         
  -4   1   0         43.63         47.20         4.29 o                         
  -3   1   0       3737.75       3876.02        52.44 o                         
  -2   1   0       8079.93       8247.22       239.40 o                         
   1   1   0        227.59        211.26         4.18 o                         
   2   1   0        120.66        125.69         3.49 o                         
   3   1   0        280.69        302.38         7.50 o                         
   4   1   0          2.31          9.76         2.68 o                         
   5   1   0          7.56          5.23         2.15 o                         
   6   1   0        118.30        123.50        15.04 o                         
   7   1   0         44.81         51.33        10.16 o                         
   8   1   0         27.00        117.62        20.11 o                         
   9   1   0         19.86         35.42        19.49 o                         
 -10   2   0          3.17          9.55         7.24 o                         
  -9   2   0         31.63         28.95        19.14 o                         
  -8   2   0         13.77          9.93        12.18 o                         
  -7   2   0          9.52         11.75        13.61 o                         
  -6   2   0        389.42        371.79        37.66 o                         
  -5   2   0        407.57        415.63        13.07 o                         
  -4   2   0       1400.08       1545.08        48.18 o                         
  -3   2   0       2543.07       2762.83        33.58 o                         
  -2   2   0        274.28        263.85         8.26 o                         
  -1   2   0        900.32        816.79        10.01 o                         
   0   2   0          0.03          1.26         0.64 o                         
   1   2   0        267.23        259.02         4.55 o                         
   2   2   0       3328.46       3366.69        34.54 o                         
   3   2   0        366.22        339.97        16.24 o                         
   4   2   0        373.34        386.35        12.79 o                         
   5   2   0         26.45         29.05         5.04 o                         
   6   2   0         48.47         36.44        10.80 o                         
   7   2   0          0.27         -0.23         4.95 o                         
   8   2   0         22.02         59.55        17.63 o                         
 -10   3   0          7.34          3.17         8.04 o                         
  -9   3   0         31.15         29.22        20.92 o                         
  -8   3   0        121.62        134.21        12.94 o                         
  -7   3   0          0.62          3.70         4.18 o                         
  -6   3   0        155.66        167.18        14.34 o                         
  -5   3   0        276.65        325.70        10.43 o                         
  -4   3   0        253.38        295.44        12.99 o                         
  -3   3   0        199.12        208.23         9.28 o                         
  -2   3   0        489.70        486.52        10.74 o                         
  -1   3   0        639.99        572.50         7.91 o                         
   0   3   0        781.86        792.32         7.58 o                         
   1   3   0       3303.98       3131.92        32.30 o                         
   2   3   0        226.57        245.56         5.34 o                         
   3   3   0        710.02        739.99        12.98 o                         
   4   3   0         22.08         22.25         4.37 o                         
   5   3   0          8.81          9.76         4.96 o                         
   6   3   0          0.52         24.20        12.22 o                         
   7   3   0         35.12         52.51        16.78 o                         
   8   3   0          9.17         26.99        20.72 o                         
 -10   4   0          0.04         12.53        13.22 o                         
  -9   4   0          9.37         13.63         8.12 o                         
  -8   4   0        290.19        314.99        16.81 o                         
  -7   4   0        204.38        267.83        12.54 o                         
  -6   4   0          3.22          6.80         3.52 o                         
  -5   4   0         20.63         20.58         3.47 o                         
  -4   4   0        547.20        573.87        26.60 o                         
  -3   4   0         22.29         32.00         4.29 o                         
  -2   4   0        278.65        304.40        11.97 o                         
  -1   4   0          1.11          2.63         1.32 o                         
   0   4   0       2180.56       2156.57        30.72 o                         
   1   4   0          8.54          4.52         1.73 o                         
   3   4   0         10.51          9.54         3.34 o                         
   4   4   0          4.91          7.83         2.71 o                         
   5   4   0         19.68         17.13         5.39 o                         
   6   4   0         44.77         84.60        21.27 o                         
   7   4   0          0.99          8.66        10.36 o                         
 -10   5   0          5.95          2.01        10.21 o                         
  -9   5   0         69.57         96.14        22.66 o                         
  -8   5   0         36.01         30.07        21.00 o                         
  -7   5   0         18.33         34.67         5.43 o                         
  -6   5   0        354.17        358.65        11.16 o                         
  -4   5   0        505.67        565.21        20.18 o                         
  -3   5   0        605.98        610.49        13.86 o                         
  -2   5   0         19.83         21.58         4.66 o                         
  -1   5   0         73.03         65.18         4.60 o                         
   0   5   0          2.11          4.49         2.28 o                         
   1   5   0        336.58        324.59         8.24 o                         
   2   5   0          6.57          6.58         2.39 o                         
   3   5   0         69.64         69.92         5.57 o                         
   4   5   0          4.81          6.01         4.10 o                         
   5   5   0         62.23         63.38        30.82 o                         
   6   5   0          8.72         51.97        19.10 o                         
 -10   6   0          5.24          5.95        15.62 o                         
  -9   6   0         15.26          5.41        13.61 o                         
  -8   6   0          2.17         12.76        11.60 o                         
  -7   6   0          0.78          4.41         3.09 o                         
  -6   6   0        111.41        140.74        19.72 o                         
  -5   6   0        194.50        187.60        14.62 o                         
  -4   6   0        673.01        684.04        26.22 o                         
  -3   6   0        740.63        770.44        20.03 o                         
  -2   6   0        213.71        203.65        11.81 o                         
  -1   6   0          0.08         -0.31         3.25 o                         
   0   6   0        131.73        140.88        10.92 o                         
   1   6   0          0.01          1.96         2.06 o                         
   2   6   0        113.22        105.73         6.49 o                         
   3   6   0        492.73        494.58        19.09 o                         
   4   6   0         99.03         63.01        14.79 o                         
   5   6   0         54.31         72.92        24.28 o                         
   6   6   0         16.77         35.65        25.75 o                         
  -9   7   0          1.51          6.96        15.78 o                         
  -8   7   0          4.68          6.75         3.83 o                         
  -7   7   0         25.75         18.98         6.69 o                         
  -6   7   0         80.08         85.98         9.71 o                         
  -5   7   0         48.41         55.71         9.25 o                         
  -4   7   0          2.17          1.78         3.02 o                         
  -3   7   0        590.12        628.16        31.63 o                         
  -2   7   0        245.37        233.00        15.83 o                         
  -1   7   0          5.21          9.40         4.75 o                         
   0   7   0        186.12        156.94        12.68 o                         
   1   7   0         34.87         47.00         8.65 o                         
   2   7   0        244.94        211.10        14.67 o                         
   3   7   0          1.83          7.05         4.01 o                         
   4   7   0         14.83          9.90        21.88 o                         
   5   7   0          0.08          2.47         8.43 o                         
 -10   8   0         13.07         18.85        10.67 o                         
  -9   8   0         21.88         24.87         9.81 o                         
  -8   8   0         19.03          6.26         9.43 o                         
  -7   8   0         18.36         40.84        10.85 o                         
  -6   8   0        124.90        138.12        14.91 o                         
  -5   8   0         18.03         26.08         6.14 o                         
  -4   8   0         26.38         27.55         6.65 o                         
  -3   8   0          0.08         10.59        10.52 o                         
  -2   8   0         17.29         11.50         7.04 o                         
  -1   8   0        753.56        761.70        29.45 o                         
   0   8   0        618.55        703.64        31.24 o                         
   1   8   0         12.29          5.81         4.78 o                         
   2   8   0          1.01          4.36         4.97 o                         
   3   8   0          0.13          1.70        10.83 o                         
   4   8   0          1.30          6.88        14.92 o                         
 -10   9   0          2.75         17.05        10.13 o                         
  -9   9   0         85.36          4.25        10.52 o                         
  -8   9   0         14.56         23.07        10.51 o                         
  -7   9   0         23.11         20.47         9.05 o                         
  -6   9   0         17.34         18.94         7.45 o                         
  -5   9   0          5.48          9.85         5.97 o                         
  -4   9   0         25.62         22.12         9.51 o                         
  -3   9   0        126.57        144.67        12.51 o                         
  -2   9   0        826.41        908.60        38.54 o                         
  -1   9   0         14.63         20.27         8.27 o                         
   0   9   0        100.11        112.73        13.79 o                         
   1   9   0          1.44          7.27         6.65 o                         
   2   9   0          7.17          8.18         6.62 o                         
   3   9   0          1.68          5.95        10.52 o                         
  -9  10   0          2.80         11.98         7.58 o                         
  -8  10   0          4.25          3.78         4.94 o                         
  -7  10   0          5.27          7.14         6.11 o                         
  -6  10   0          9.94          8.75         6.14 o                         
  -5  10   0         62.34         71.70        10.52 o                         
  -4  10   0        134.97        134.63        17.32 o                         
  -3  10   0         50.96         56.95         9.88 o                         
  -2  10   0        150.96        149.03        18.42 o                         
  -1  10   0         14.46          6.07         5.75 o                         
   0  10   0          2.55          4.69         5.79 o                         
   1  10   0          6.43         10.91         8.59 o                         
   2  10   0          1.60         11.06        15.93 o                         
  -9  11   0          7.26         12.48        10.32 o                         
  -8  11   0          7.92         12.22         8.47 o                         
  -7  11   0          1.09          7.06         6.90 o                         
  -6  11   0         68.95        100.92        19.64 o                         
  -5  11   0         13.19         18.08         7.59 o                         
  -4  11   0          0.72          4.02         9.13 o                         
  -3  11   0         78.57         94.19        17.48 o                         
  -2  11   0         50.13         45.52        11.85 o                         
  -1  11   0          7.08         16.68         8.74 o                         
   0  11   0         52.69         61.26        21.85 o                         
  -8  12   0          6.40          6.28        10.67 o                         
  -7  12   0          0.53         13.07         7.74 o                         
  -6  12   0         28.95         23.68        25.91 o                         
  -5  12   0          1.16          7.19         6.64 o                         
  -4  12   0          2.94         11.06        10.90 o                         
  -3  12   0          0.71          3.40         5.88 o                         
  -2  12   0          0.14          5.32         4.64 o                         
  -1  12   0          4.42          6.37         5.77 o                         
   4 -13   1          0.03          4.72         8.12 o                         
   5 -13   1         39.43         53.37        17.28 o                         
   1 -12   1          0.09          6.97         6.64 o                         
   2 -12   1          0.99          4.94         4.25 o                         
   3 -12   1        114.82        128.49        15.15 o                         
   4 -12   1         33.07         57.38        14.77 o                         
   5 -12   1         22.06         33.27         9.73 o                         
   6 -12   1         30.91         33.69         9.87 o                         
   7 -12   1         11.25          6.18         5.78 o                         
  -1 -11   1          0.57         -0.39         7.04 o                         
   0 -11   1          0.09          3.62         4.69 o                         
   1 -11   1         20.08         13.01         7.53 o                         
   2 -11   1        344.00        324.59        25.59 o                         
   3 -11   1          0.83          6.59         6.44 o                         
   4 -11   1          0.50         13.22        11.52 o                         
   5 -11   1         37.55         51.94         9.23 o                         
   6 -11   1          1.13          6.65         6.28 o                         
   7 -11   1         35.62         49.47        11.76 o                         
   8 -11   1          5.23          3.94         4.98 o                         
  -1 -10   1         59.95         50.64        11.68 o                         
   0 -10   1          1.38          5.92         4.28 o                         
   1 -10   1        325.55        278.11        21.05 o                         
   2 -10   1         94.98        123.50        16.64 o                         
   3 -10   1         38.95         31.65         9.18 o                         
   4 -10   1          3.78         11.29         9.98 o                         
   5 -10   1         23.47         29.39         7.42 o                         
   6 -10   1         29.24         38.89         9.53 o                         
   7 -10   1          0.02          7.86        10.98 o                         
   8 -10   1          4.55         14.15         9.30 o                         
   9 -10   1         71.96         27.27        52.39 o                         
  -3  -9   1          0.82         13.22        19.10 o                         
  -2  -9   1         28.76         24.75        12.13 o                         
  -1  -9   1          6.24         12.09         5.09 o                         
   0  -9   1         31.43         24.35         6.18 o                         
   1  -9   1         85.25        102.38        14.08 o                         
   2  -9   1          0.11          5.82         5.85 o                         
   3  -9   1         57.70         52.04         9.84 o                         
   4  -9   1         47.55         55.29        11.91 o                         
   5  -9   1         76.36         87.41         9.47 o                         
   6  -9   1          0.88          7.05         5.01 o                         
   7  -9   1         13.59         11.03         6.83 o                         
   8  -9   1          2.58          2.44         5.80 o                         
   9  -9   1          0.20          9.03         6.69 o                         
  -4  -8   1         44.19         42.38        33.18 o                         
  -3  -8   1          9.38         18.47        16.05 o                         
  -2  -8   1         31.08         26.18         6.81 o                         
  -1  -8   1        159.63        130.84        21.81 o                         
   0  -8   1          0.33          3.90         3.26 o                         
   1  -8   1        246.56        254.73        18.66 o                         
   2  -8   1          2.34          4.36         4.30 o                         
   3  -8   1        133.08        134.07        14.78 o                         
   4  -8   1        242.89        261.54        17.28 o                         
   5  -8   1         57.73         57.69         5.46 o                         
   6  -8   1         11.18         14.17         5.14 o                         
   7  -8   1          2.78         13.07        12.37 o                         
   8  -8   1         11.74          7.58         9.59 o                         
  -5  -7   1        125.29        157.14        38.12 o                         
  -4  -7   1         16.50         32.67        19.06 o                         
  -3  -7   1         31.57         31.24         5.70 o                         
  -2  -7   1         12.87         15.52         5.07 o                         
  -1  -7   1         24.70         23.08         6.69 o                         
   0  -7   1        255.63        272.61        14.85 o                         
   1  -7   1        155.57        151.23        11.16 o                         
   2  -7   1       1097.79       1080.78        83.94 o                         
   3  -7   1        366.05        348.13        20.69 o                         
   4  -7   1         16.84         27.44         3.92 o                         
   5  -7   1        174.09        134.11        16.70 o                         
   6  -7   1          2.42          0.93         1.78 o                         
   7  -7   1         47.05          9.90         9.98 o                         
   9  -7   1          4.24         14.62        17.09 o                         
  10  -7   1         17.26         -1.31        10.98 o                         
  -6  -6   1         29.89         69.21        29.93 o                         
  -5  -6   1         30.03         43.76        15.89 o                         
  -4  -6   1         11.33         15.34         5.31 o                         
  -3  -6   1          0.43          2.44         3.06 o                         
  -2  -6   1          4.52          5.29         2.76 o                         
  -1  -6   1        771.53        732.57        17.31 o                         
   0  -6   1        454.98        485.40        17.79 o                         
   1  -6   1        104.49        104.09        24.06 o                         
   2  -6   1        642.31        614.43        13.71 o                         
   3  -6   1        449.25        442.95        15.85 o                         
   4  -6   1        172.73        176.55        10.52 o                         
   5  -6   1        230.67        253.96        20.18 o                         
   6  -6   1         26.63         43.93         8.20 o                         
   7  -6   1        391.02        504.21        25.67 o                         
   8  -6   1        169.76        255.58        29.85 o                         
   9  -6   1          8.56         19.18        18.33 o                         
  10  -6   1         49.34         10.29         9.05 o                         
  -7  -5   1         14.15         14.54        12.53 o                         
  -6  -5   1         15.97         17.01        12.22 o                         
  -5  -5   1         26.35         17.45         8.58 o                         
  -4  -5   1        112.59        101.07        11.50 o                         
  -3  -5   1        369.58        393.82        15.05 o                         
  -2  -5   1        202.63        191.93         7.11 o                         
  -1  -5   1       1506.50       1551.02        25.36 o                         
   0  -5   1         51.32         48.13         6.19 o                         
   1  -5   1       1915.19       1869.09        28.69 o                         
   2  -5   1        746.92        760.19        16.23 o                         
   3  -5   1        263.18        265.18        10.94 o                         
   4  -5   1        460.13        487.11        24.05 o                         
   5  -5   1       1525.99       1256.71        39.28 o                         
   6  -5   1          5.82          5.57         8.04 o                         
   7  -5   1         35.29         61.48        16.55 o                         
   8  -5   1        147.30        219.13        12.59 o                         
   9  -5   1          9.35          1.08         8.97 o                         
  10  -5   1         11.81          8.97        29.15 o                         
  -7  -4   1         11.81         12.84        11.99 o                         
  -6  -4   1          5.02         18.40        11.37 o                         
  -5  -4   1          0.09          4.10         3.22 o                         
  -4  -4   1        840.02        914.25        48.75 o                         
  -3  -4   1        833.40        865.08        25.31 o                         
  -2  -4   1        266.57        262.98         6.94 o                         
  -1  -4   1          3.62          3.69         1.22 o                         
   0  -4   1         43.90         42.30         3.22 o                         
   1  -4   1         11.76         13.35         1.85 o                         
   2  -4   1       1098.92       1089.05        20.25 o                         
   3  -4   1         31.78         38.53         5.72 o                         
   4  -4   1        267.07        220.24        16.70 o                         
   5  -4   1        817.78        876.78        42.84 o                         
   6  -4   1        330.83        361.21        20.07 o                         
   7  -4   1          1.81          6.75         4.27 o                         
   8  -4   1          6.09          8.92         7.08 o                         
   9  -4   1          2.60          5.85         5.04 o                         
  10  -4   1          0.53         10.36        12.14 o                         
  -8  -3   1          1.98          8.82        10.75 o                         
  -7  -3   1         30.73         25.91        12.53 o                         
  -6  -3   1        149.11        158.05        34.68 o                         
  -5  -3   1        655.25        635.35        14.02 o                         
  -4  -3   1        522.15        462.81        38.86 o                         
  -3  -3   1        784.02        811.14        30.22 o                         
  -2  -3   1         20.58         22.30         2.07 o                         
  -1  -3   1          2.13          2.35         0.98 o                         
   0  -3   1          7.42          6.85         1.41 o                         
   1  -3   1        191.86        184.60         4.45 o                         
   2  -3   1        395.36        356.02         6.10 o                         
   3  -3   1        343.09        342.18        10.05 o                         
   4  -3   1        132.14        126.69         6.07 o                         
   5  -3   1        141.96        133.06        11.33 o                         
   6  -3   1         96.65        104.34         8.68 o                         
   7  -3   1        178.33        191.16        12.09 o                         
   8  -3   1        109.46        136.05        13.64 o                         
   9  -3   1         81.84        122.03        16.70 o                         
  10  -3   1          8.79          5.10        15.47 o                         
  -8  -2   1         15.08         22.12        12.99 o                         
  -7  -2   1        460.92        561.97        36.11 o                         
  -6  -2   1          1.03          4.02         6.42 o                         
  -5  -2   1        115.95        119.86        11.21 o                         
  -4  -2   1        200.75        195.32         9.47 o                         
  -3  -2   1         12.11         10.98         2.08 o                         
  -2  -2   1        523.74        520.83        13.14 o                         
  -1  -2   1       1109.18       1106.12        10.65 o                         
   0  -2   1       2405.21       2254.18        16.89 o                         
   1  -2   1       5218.77       4893.72        60.45 o                         
   2  -2   1       3146.95       3139.32        32.20 o                         
   3  -2   1        187.85        171.65         6.84 o                         
   4  -2   1          8.87          7.41         1.88 o                         
   5  -2   1        321.13        300.46        25.94 o                         
   6  -2   1        149.53        164.13        15.24 o                         
   7  -2   1         15.05          8.00        10.01 o                         
   8  -2   1        164.09        182.44        68.09 o                         
   9  -2   1         69.83          4.87        12.76 o                         
  -9  -1   1          1.14         12.68        12.53 o                         
  -8  -1   1         32.54         52.35        14.54 o                         
  -7  -1   1         82.29         99.22        15.70 o                         
  -6  -1   1         29.22         27.29         5.40 o                         
  -5  -1   1          0.44          6.01         2.80 o                         
  -4  -1   1        123.78        128.32         7.32 o                         
  -3  -1   1       3047.49       3215.76        48.33 o                         
  -2  -1   1         56.60         58.25         2.58 o                         
  -1  -1   1      17706.95      17183.77       428.49 o                         
   1  -1   1         69.19         65.66         2.52 o                         
   2  -1   1        235.40        242.32         4.98 o                         
   3  -1   1          0.03          3.06         1.49 o                         
   4  -1   1        371.38        399.52        11.63 o                         
   5  -1   1        764.82        818.11        32.07 o                         
   6  -1   1        389.36        477.68        31.18 o                         
   7  -1   1        424.60        484.16        24.31 o                         
   8  -1   1        345.64        457.70        27.68 o                         
   9  -1   1          3.23         15.36        10.59 o                         
  -9   0   1          0.04         11.52         8.12 o                         
  -8   0   1         25.40          1.86         3.56 o                         
  -7   0   1          7.29          9.37         8.55 o                         
  -6   0   1          0.56          2.97         3.17 o                         
  -5   0   1         43.01         40.97         7.58 o                         
  -4   0   1        529.61        572.25        11.21 o                         
  -3   0   1       1688.72       1697.06        28.46 o                         
  -2   0   1       3576.11       3535.03        35.89 o                         
   1   0   1         14.84         16.43         1.24 o                         
   2   0   1       1125.06       1171.18        15.23 o                         
   3   0   1         10.66         14.23         2.07 o                         
   4   0   1        635.54        723.30        17.16 o                         
   5   0   1        484.32        571.81        22.85 o                         
   6   0   1        104.14        118.87        15.26 o                         
   7   0   1         32.22         39.25        10.46 o                         
   8   0   1         35.39         15.59        25.75 o                         
   9   0   1         12.78         17.49        11.02 o                         
  -9   1   1          4.22          4.26         5.22 o                         
  -8   1   1          2.99          8.70         6.60 o                         
  -7   1   1          2.30          5.07         5.56 o                         
  -6   1   1        104.98        119.17        10.02 o                         
  -5   1   1          2.13          2.82         1.57 o                         
  -4   1   1        789.86        806.38        20.62 o                         
  -3   1   1       1713.92       1731.44        20.43 o                         
  -2   1   1       1772.09       1800.04        23.70 o                         
   0   1   1         31.24         33.73         2.23 o                         
   1   1   1          1.41          3.49         0.79 o                         
   2   1   1        374.04        336.23         7.91 o                         
   3   1   1          1.81          1.82         1.10 o                         
   4   1   1        427.59        447.80        16.07 o                         
   5   1   1         73.89         65.03        11.25 o                         
   6   1   1          1.65          4.86         5.87 o                         
   7   1   1          1.78          4.16         5.58 o                         
   8   1   1         15.35         22.50        14.46 o                         
 -10   2   1          4.95          7.56         7.46 o                         
  -9   2   1          4.08          6.37         7.81 o                         
  -8   2   1         10.52         11.25         6.16 o                         
  -7   2   1        222.90        270.95        16.48 o                         
  -6   2   1        254.08        250.89        12.80 o                         
  -5   2   1          5.93         10.59         3.36 o                         
  -4   2   1        920.29        952.68        25.09 o                         
  -3   2   1         99.09        122.78         8.27 o                         
  -2   2   1       1225.53       1159.82        14.85 o                         
  -1   2   1       1692.71       1623.60        18.20 o                         
   0   2   1        182.48        166.42         4.18 o                         
   1   2   1       1909.87       1815.86        12.27 o                         
   2   2   1        350.11        348.22         6.97 o                         
   3   2   1          0.71          3.49         1.10 o                         
   4   2   1         10.94         15.11         3.47 o                         
   5   2   1         19.04         19.59         6.88 o                         
   6   2   1          6.28         25.98        12.06 o                         
   7   2   1         57.69         91.95        18.40 o                         
   8   2   1         39.19         53.67        24.75 o                         
 -10   3   1         26.40         35.96        21.61 o                         
  -9   3   1         86.90         99.06        56.84 o                         
  -8   3   1        210.15        250.15        50.85 o                         
  -7   3   1        541.23        660.86        46.51 o                         
  -6   3   1        172.18        224.00        10.82 o                         
  -5   3   1          9.54         11.13         2.70 o                         
  -4   3   1        127.60        136.77         9.18 o                         
  -3   3   1       1121.01       1225.24        20.42 o                         
  -2   3   1       1125.83       1172.09        34.09 o                         
  -1   3   1       1210.36       1167.48        13.44 o                         
   0   3   1        304.75        294.54         6.13 o                         
   1   3   1       3417.42       3627.64        37.66 o                         
   2   3   1         15.97          9.68         2.25 o                         
   3   3   1          0.51          1.30         0.88 o                         
   4   3   1         23.96         19.36         4.87 o                         
   5   3   1        173.29        203.81        13.30 o                         
   6   3   1         68.44        104.63        19.41 o                         
   7   3   1          0.56         14.23        14.31 o                         
 -10   4   1         24.35          0.00        15.16 o                         
  -9   4   1         25.63         17.62        11.83 o                         
  -8   4   1          0.54          9.31         6.30 o                         
  -7   4   1        430.71        456.05        15.84 o                         
  -6   4   1         30.17         38.72         9.63 o                         
  -5   4   1          6.69         15.85         8.35 o                         
  -4   4   1       1247.14       1332.58        24.92 o                         
  -3   4   1         73.40        101.99         6.75 o                         
  -2   4   1         46.11         62.34         3.94 o                         
  -1   4   1        122.10        122.99         5.40 o                         
   0   4   1        239.84        223.09         7.29 o                         
   1   4   1          0.13          2.53         1.11 o                         
   2   4   1        244.65        244.38         8.73 o                         
   3   4   1         59.59         49.08         4.78 o                         
   4   4   1          4.14         10.27         4.61 o                         
   5   4   1        725.02        848.63        79.65 o                         
   6   4   1         61.07         83.67        35.26 o                         
   7   4   1         19.11         17.79        24.05 o                         
 -10   5   1          3.03          3.12         5.91 o                         
  -9   5   1         26.08         15.39        14.81 o                         
  -8   5   1          2.60          8.78         4.53 o                         
  -7   5   1          1.10          5.88         4.18 o                         
  -6   5   1         12.88         30.00        13.07 o                         
  -5   5   1        133.86        120.32         8.99 o                         
  -4   5   1          7.94         12.99         3.12 o                         
  -3   5   1        226.96        216.59         8.53 o                         
  -2   5   1         84.69         85.38         6.75 o                         
  -1   5   1         13.55         12.86         2.63 o                         
   0   5   1        165.64        163.69        12.37 o                         
   1   5   1        492.29        455.22        13.17 o                         
   2   5   1        324.35        328.75        15.11 o                         
   3   5   1        644.58        617.31        22.63 o                         
   4   5   1        135.87        117.83        28.63 o                         
   5   5   1        102.38        108.96        39.59 o                         
   6   5   1          0.93          8.12        10.90 o                         
 -10   6   1          3.31         13.22         7.81 o                         
  -9   6   1          0.49          7.71         5.83 o                         
  -8   6   1         40.59         46.85        10.36 o                         
  -7   6   1        191.07        250.68        15.72 o                         
  -6   6   1        102.97        119.12        12.56 o                         
  -5   6   1         74.20         79.38        11.95 o                         
  -4   6   1         56.20         48.38         6.14 o                         
  -3   6   1         29.55         23.15         5.93 o                         
  -2   6   1         59.96         66.69         8.70 o                         
  -1   6   1         32.45         30.78         7.89 o                         
   0   6   1        218.05        221.71        16.22 o                         
   1   6   1        181.24        156.80        15.84 o                         
   2   6   1        730.12        791.38        29.65 o                         
   3   6   1          9.90         11.80         6.05 o                         
   4   6   1          1.09          1.81         3.03 o                         
   5   6   1          8.03          6.73        11.06 o                         
 -10   7   1         21.52         21.18        14.77 o                         
  -9   7   1          4.40          6.57         7.34 o                         
  -8   7   1         12.58         10.88         4.33 o                         
  -7   7   1        269.31        316.52        25.98 o                         
  -6   7   1        145.48        187.16        30.52 o                         
  -5   7   1         58.88         56.86         6.67 o                         
  -4   7   1         92.97         86.01         9.28 o                         
  -3   7   1        510.39        542.09        25.52 o                         
  -2   7   1         13.69         30.74         8.19 o                         
  -1   7   1        174.55        210.57        17.48 o                         
   0   7   1        207.73        219.56        20.18 o                         
   1   7   1         79.10         70.92        12.03 o                         
   2   7   1        120.02        139.48        20.26 o                         
   3   7   1         25.64         18.86         8.04 o                         
   4   7   1          5.66          5.49        11.52 o                         
 -10   8   1         29.13         24.97        10.04 o                         
  -9   8   1         39.27         36.17        19.95 o                         
  -8   8   1          8.88          2.47         6.81 o                         
  -7   8   1         75.53         92.28        12.62 o                         
  -6   8   1          7.15          4.34         4.37 o                         
  -5   8   1         13.53         24.44         6.53 o                         
  -4   8   1        338.06        331.76        31.71 o                         
  -3   8   1         12.32         12.60         8.58 o                         
  -2   8   1         89.63         84.19        12.07 o                         
  -1   8   1        245.31        278.52        21.56 o                         
   0   8   1          3.89         10.36         7.50 o                         
   1   8   1         40.21         34.90         9.50 o                         
   2   8   1         38.26         38.46        10.23 o                         
   3   8   1          6.58         27.99        14.31 o                         
   4   8   1         45.51         54.13        46.17 o                         
 -10   9   1         41.25         48.71        36.31 o                         
  -9   9   1          1.37          1.99         4.90 o                         
  -8   9   1          1.70          8.44         6.49 o                         
  -7   9   1         18.83         14.97        13.76 o                         
  -6   9   1          2.75          7.56         6.50 o                         
  -5   9   1        101.89         90.29        11.22 o                         
  -4   9   1        802.09        910.48        39.32 o                         
  -3   9   1        179.18        186.29        21.81 o                         
  -2   9   1         33.92         59.68        13.69 o                         
  -1   9   1         29.13         30.15         8.99 o                         
   0   9   1         18.25         22.27        10.90 o                         
   1   9   1         26.02         15.08         9.00 o                         
   2   9   1          7.97          5.43         5.99 o                         
   3   9   1         83.90         57.53        50.27 o                         
  -9  10   1          2.87         19.33         9.81 o                         
  -8  10   1          0.08          5.66         6.15 o                         
  -7  10   1         14.06         13.35        11.79 o                         
  -6  10   1         55.67         40.05        24.63 o                         
  -5  10   1          0.94          7.62         6.18 o                         
  -4  10   1          3.46          3.33         8.27 o                         
  -3  10   1        108.60        114.37        17.09 o                         
  -2  10   1          6.29          5.38         8.93 o                         
  -1  10   1         59.63         56.51        12.87 o                         
   0  10   1          3.59          6.97         6.50 o                         
   1  10   1          2.17          8.04         8.20 o                         
  -9  11   1         11.79         16.07        21.50 o                         
  -8  11   1          0.00          9.09         6.02 o                         
  -7  11   1          6.75         23.36        11.10 o                         
  -6  11   1         33.29         34.52        10.45 o                         
  -5  11   1         17.90         32.85         9.87 o                         
  -4  11   1          0.27          6.57         9.67 o                         
  -3  11   1         48.77         82.36        17.94 o                         
  -2  11   1          2.47         12.46         6.51 o                         
  -1  11   1         24.01         17.64         9.71 o                         
   0  11   1          5.09          9.88         6.92 o                         
  -7  12   1          4.83         10.62         7.05 o                         
  -6  12   1          5.20         14.32         7.70 o                         
  -5  12   1         10.20         10.44         6.84 o                         
  -4  12   1         20.84         39.59        15.85 o                         
  -3  12   1          7.75          2.94         5.88 o                         
  -2  12   1         29.78         25.91        10.28 o                         
   4 -13   2         17.73          8.66         8.58 o                         
   5 -13   2          3.18          6.23         5.13 o                         
   1 -12   2          7.67         16.20         8.06 o                         
   2 -12   2         18.56         16.81         8.08 o                         
   3 -12   2         16.50         28.85         9.12 o                         
   4 -12   2          5.68          8.12        10.21 o                         
   5 -12   2          0.54          3.54         4.95 o                         
   6 -12   2          1.48         15.22         7.33 o                         
   7 -12   2         46.48         52.79        17.46 o                         
  -1 -11   2         21.68         12.99        16.55 o                         
   0 -11   2        155.65        143.21        16.78 o                         
   1 -11   2         13.66         14.99         8.05 o                         
   2 -11   2          3.32          5.00         5.41 o                         
   3 -11   2         10.18         14.69         7.79 o                         
   4 -11   2         21.46         49.41        14.38 o                         
   5 -11   2          5.70          3.43         5.07 o                         
   6 -11   2         43.29         60.96        12.01 o                         
   7 -11   2        217.99        277.53        20.36 o                         
   8 -11   2         62.31         88.27        17.99 o                         
  -2 -10   2         37.38         42.09        19.90 o                         
  -1 -10   2         43.91         37.41         7.51 o                         
   0 -10   2          0.03          3.94         4.30 o                         
   1 -10   2         66.88         62.45         9.05 o                         
   2 -10   2         18.54         13.54         7.25 o                         
   3 -10   2         47.66         51.75         9.40 o                         
   4 -10   2        106.08        126.13        15.93 o                         
   5 -10   2          8.62         10.94         6.04 o                         
   6 -10   2         42.66         58.08        11.37 o                         
   7 -10   2         47.28         54.47        12.31 o                         
   8 -10   2          0.21          6.90         7.23 o                         
   9 -10   2          2.04          4.02        12.60 o                         
  -3  -9   2         37.73         53.40        27.49 o                         
  -2  -9   2         46.91         57.07        28.30 o                         
  -1  -9   2          7.12          6.74         3.63 o                         
   0  -9   2         66.30         72.46        10.79 o                         
   1  -9   2        314.54        299.27        18.95 o                         
   2  -9   2          9.91         11.21         4.06 o                         
   3  -9   2         20.37         21.73         6.69 o                         
   4  -9   2        341.31        344.43        23.59 o                         
   5  -9   2          7.63          6.75         2.66 o                         
   6  -9   2         26.46         18.95        11.99 o                         
   7  -9   2         33.27         11.99        13.15 o                         
   8  -9   2         10.94          3.87         9.74 o                         
  -4  -8   2          2.18          3.43         6.57 o                         
  -3  -8   2          3.36         16.83         9.98 o                         
  -2  -8   2          0.09          3.23         2.53 o                         
  -1  -8   2          0.28         11.47         4.70 o                         
   0  -8   2        194.33        199.12        13.00 o                         
   1  -8   2        127.15        137.87        13.87 o                         
   2  -8   2        641.40        626.13        31.16 o                         
   3  -8   2        291.29        303.97        20.28 o                         
   4  -8   2         21.07         19.53         4.99 o                         
   5  -8   2          4.79          9.22         2.91 o                         
   8  -8   2         46.48          0.46         7.89 o                         
   9  -8   2          0.05          4.33        10.98 o                         
  -5  -7   2         18.55         16.36        11.68 o                         
  -4  -7   2          0.79         11.79         7.27 o                         
  -3  -7   2         16.34         10.17         4.47 o                         
  -2  -7   2         80.98         76.13         7.77 o                         
  -1  -7   2         40.98         45.93         8.97 o                         
   0  -7   2        807.12        783.80        17.39 o                         
   1  -7   2        439.79        413.25        14.97 o                         
   2  -7   2        778.85        832.29        23.74 o                         
   3  -7   2         40.46         43.54         5.83 o                         
   4  -7   2          9.49          9.67         3.17 o                         
   5  -7   2         89.87         82.44        14.92 o                         
   6  -7   2          1.51         13.53        11.99 o                         
   7  -7   2        153.28        208.33        26.37 o                         
   8  -7   2          1.19          5.18        12.06 o                         
   9  -7   2         19.51         10.21        16.63 o                         
  10  -7   2          6.92         21.34        22.27 o                         
  -6  -6   2          3.62          7.58        11.21 o                         
  -5  -6   2          0.31          1.74         2.38 o                         
  -4  -6   2          0.17          1.95         2.77 o                         
  -3  -6   2         42.08         40.92         4.89 o                         
  -2  -6   2        867.93        851.23        37.33 o                         
  -1  -6   2        901.53        862.07        31.96 o                         
   0  -6   2         11.92         13.84         3.48 o                         
   1  -6   2          3.30          7.37         2.89 o                         
   2  -6   2          1.58          2.41         2.05 o                         
   3  -6   2        132.66        152.93         6.24 o                         
   4  -6   2        547.51        523.96        15.69 o                         
   5  -6   2        242.55        271.43        21.73 o                         
   6  -6   2         42.08         28.46        11.60 o                         
   7  -6   2         67.21        100.84        21.50 o                         
   8  -6   2          4.91         13.07        11.75 o                         
   9  -6   2         12.74          0.70        11.21 o                         
  10  -6   2          1.07         13.53        15.93 o                         
  -7  -5   2          2.30          4.95         8.20 o                         
  -6  -5   2         21.07         26.52        14.85 o                         
  -5  -5   2          4.10         11.85         5.70 o                         
  -4  -5   2        382.50        380.34        20.97 o                         
  -3  -5   2        137.44        153.69         9.70 o                         
  -2  -5   2       1083.98       1014.13        24.53 o                         
  -1  -5   2         80.50         84.00         5.93 o                         
   0  -5   2         49.34         46.06         3.61 o                         
   1  -5   2        362.99        333.49        10.09 o                         
   2  -5   2        119.70        128.97         6.12 o                         
   3  -5   2        101.16         94.12         4.29 o                         
   4  -5   2        488.46        496.47        24.67 o                         
   5  -5   2        133.80        142.21        16.24 o                         
   6  -5   2         46.53         45.55        14.92 o                         
   7  -5   2          4.15          7.73        10.05 o                         
   8  -5   2         60.78         16.24        11.60 o                         
   9  -5   2         57.65          2.47        21.11 o                         
  10  -5   2          2.59         16.01        22.74 o                         
  -7  -4   2         53.16         69.98        17.32 o                         
  -6  -4   2         66.41         50.34        17.79 o                         
  -5  -4   2        444.12        392.01        17.68 o                         
  -4  -4   2        595.92        595.14        34.54 o                         
  -3  -4   2          9.05          5.15         3.85 o                         
  -2  -4   2          8.25          5.78         2.88 o                         
  -1  -4   2          0.12          1.08         0.92 o                         
   0  -4   2       2737.79       2705.26        29.42 o                         
   1  -4   2       3730.59       3592.85        48.29 o                         
   2  -4   2       2032.71       2070.68        34.16 o                         
   3  -4   2        200.03        202.22         7.86 o                         
   4  -4   2        198.67        241.02        14.62 o                         
   5  -4   2        256.73        257.27        22.50 o                         
   6  -4   2         46.20         50.81        15.23 o                         
   7  -4   2          6.16         18.60         4.89 o                         
   8  -4   2          1.39         10.64         5.78 o                         
   9  -4   2         50.88          3.02        14.00 o                         
  -8  -3   2         16.39         51.12        17.24 o                         
  -7  -3   2        196.55        218.54        27.53 o                         
  -6  -3   2          4.11          7.58         6.03 o                         
  -5  -3   2        136.96        145.23        18.40 o                         
  -4  -3   2         84.94         98.21        13.92 o                         
  -3  -3   2          0.42          1.86         4.79 o                         
  -2  -3   2         73.85         87.99         7.35 o                         
  -1  -3   2        117.31        125.18         5.99 o                         
   0  -3   2        242.10        207.71         5.17 o                         
   1  -3   2       5917.30       5848.57        38.03 o                         
   2  -3   2        235.27        254.04         7.15 o                         
   3  -3   2          1.48          3.30         2.87 o                         
   4  -3   2        195.61        192.59        16.63 o                         
   5  -3   2         81.29         90.79         5.93 o                         
   6  -3   2         89.56         89.48         7.96 o                         
   7  -3   2        238.74        343.23        33.21 o                         
   8  -3   2         35.37         36.95        20.96 o                         
   9  -3   2          0.00          2.17        11.37 o                         
  -8  -2   2         44.42         52.74        16.94 o                         
  -7  -2   2         98.15        113.91        19.56 o                         
  -6  -2   2          9.43         10.46         7.11 o                         
  -5  -2   2          0.99          6.32         3.94 o                         
  -4  -2   2        604.80        703.38        24.98 o                         
  -3  -2   2         36.52         46.63         8.58 o                         
  -2  -2   2       6164.90       6257.78       242.28 o                         
  -1  -2   2        188.32        200.08         6.36 o                         
   0  -2   2        305.84        299.89         4.59 o                         
   1  -2   2         20.71         17.78         2.33 o                         
   2  -2   2         54.59         52.91         2.53 o                         
   3  -2   2          8.30          8.53         1.41 o                         
   4  -2   2         49.28         41.14         2.89 o                         
   5  -2   2       1995.80       2338.76        46.55 o                         
   6  -2   2        592.71        664.81        29.00 o                         
   7  -2   2         16.92         20.11         7.28 o                         
   8  -2   2          0.02          5.90         5.81 o                         
   9  -2   2          7.00          3.74         4.81 o                         
  -9  -1   2          4.94          7.97         7.73 o                         
  -8  -1   2         11.63         12.68         8.66 o                         
  -7  -1   2         16.70         21.03        10.59 o                         
  -6  -1   2          4.38         11.44         7.97 o                         
  -5  -1   2        530.89        521.70        17.96 o                         
  -4  -1   2        425.42        477.32        23.47 o                         
  -3  -1   2         77.38         73.81         2.98 o                         
  -2  -1   2         25.71         21.55         2.60 o                         
  -1  -1   2        310.95        286.71         4.31 o                         
   0  -1   2          2.14          1.23         1.07 o                         
   1  -1   2        776.28        738.38         9.40 o                         
   2  -1   2        707.96        724.10         7.20 o                         
   3  -1   2        176.47        184.36         4.92 o                         
   4  -1   2         46.93         47.72         3.73 o                         
   5  -1   2         30.76         26.38         6.52 o                         
   6  -1   2        521.95        542.26        20.59 o                         
   7  -1   2         63.48         86.63        12.40 o                         
   8  -1   2         13.15         18.25         8.32 o                         
   9  -1   2         15.91         10.16        10.32 o                         
  -9   0   2          0.61         10.90        11.68 o                         
  -8   0   2         70.88         98.15        12.90 o                         
  -7   0   2         47.82         67.49        12.46 o                         
  -6   0   2        180.39        194.51        13.05 o                         
  -5   0   2         44.89         44.14         6.45 o                         
  -4   0   2        227.70        227.89        11.93 o                         
  -3   0   2       2859.92       2866.02        24.22 o                         
  -2   0   2        179.11        189.61         4.77 o                         
  -1   0   2        175.29        157.72         4.61 o                         
   0   0   2          1.95          3.05         1.56 o                         
   1   0   2       3139.10       3140.02        28.98 o                         
   3   0   2        371.62        387.14         7.78 o                         
   4   0   2        611.53        603.29        21.60 o                         
   5   0   2         17.27         18.61         7.07 o                         
   6   0   2         46.20         61.71        11.84 o                         
   7   0   2        134.38        165.47        32.79 o                         
   8   0   2          0.06          3.36         6.13 o                         
 -10   1   2          7.71          7.37         7.11 o                         
  -9   1   2         38.36         24.21        20.53 o                         
  -8   1   2         43.35         68.72        15.58 o                         
  -7   1   2         16.79         17.40         7.28 o                         
  -6   1   2         14.49         19.85         5.46 o                         
  -5   1   2        187.25        217.92        20.26 o                         
  -4   1   2        115.37        100.63         5.02 o                         
  -3   1   2        573.85        577.26        10.93 o                         
  -2   1   2        537.40        482.14        16.65 o                         
  -1   1   2          9.09         11.17         1.38 o                         
   0   1   2       4958.85       4762.74        31.06 o                         
   1   1   2       7252.27       7111.69        45.86 o                         
   2   1   2         15.15         17.22         2.27 o                         
   3   1   2         51.07         57.65         5.27 o                         
   4   1   2          4.16          5.30         2.60 o                         
   5   1   2          0.08          5.34         4.83 o                         
   6   1   2         39.79         12.29         9.24 o                         
   7   1   2         20.17         18.16        12.48 o                         
   8   1   2          6.63         13.38        16.94 o                         
 -10   2   2        101.79          7.04        10.05 o                         
  -9   2   2        162.65        205.29        12.60 o                         
  -8   2   2         98.91        133.38        14.41 o                         
  -7   2   2         11.99         19.20         6.75 o                         
  -6   2   2          0.00          1.84         2.84 o                         
  -5   2   2         10.87         11.89         3.75 o                         
  -4   2   2         11.44         18.22         3.56 o                         
  -3   2   2        166.59        137.47         8.01 o                         
  -2   2   2      67758.02      74712.91      1510.10 o                         
   0   2   2          1.32          1.24         1.08 o                         
   1   2   2         60.78         47.16         3.39 o                         
   2   2   2          1.47          3.05         1.73 o                         
   3   2   2         96.37         74.64         7.12 o                         
   4   2   2        180.59        208.32        10.90 o                         
   5   2   2         34.88         42.75        10.49 o                         
   6   2   2        367.71        423.39        52.51 o                         
   7   2   2         17.55          5.57         9.36 o                         
  -9   3   2         19.54         12.24         5.68 o                         
  -8   3   2         12.93         12.23         4.92 o                         
  -7   3   2          4.41          6.92         3.16 o                         
  -6   3   2          5.52          6.53         2.62 o                         
  -5   3   2        663.11        727.61        23.28 o                         
  -4   3   2       1689.66       1939.19        29.38 o                         
  -3   3   2       2194.97       2449.15        39.08 o                         
  -2   3   2       6035.18       6117.70        47.28 o                         
  -1   3   2        394.58        366.91         9.42 o                         
   0   3   2          2.39          2.22         1.37 o                         
   1   3   2          2.60          1.43         0.87 o                         
   2   3   2          6.49          2.80         1.59 o                         
   3   3   2          0.03          4.38         3.40 o                         
   4   3   2        142.47        144.01        18.30 o                         
   5   3   2         16.92         19.44         8.47 o                         
   6   3   2         28.64         39.44        36.35 o                         
   7   3   2         43.79         19.95        16.63 o                         
 -10   4   2          5.07          8.55         5.94 o                         
  -9   4   2         12.61         16.74         7.43 o                         
  -8   4   2        115.86        134.88        12.76 o                         
  -7   4   2        185.56        226.14        16.82 o                         
  -6   4   2        123.29        152.46        10.78 o                         
  -5   4   2       1072.61       1161.44        39.21 o                         
  -4   4   2        559.50        561.40        23.87 o                         
  -3   4   2       1185.31       1327.60        32.83 o                         
  -2   4   2         65.02         55.93         8.24 o                         
  -1   4   2        145.78        143.39         6.23 o                         
   0   4   2       3350.43       3432.98        46.06 o                         
   1   4   2        471.07        385.43        12.76 o                         
   2   4   2        276.85        280.98        17.37 o                         
   3   4   2          9.01         13.24         5.91 o                         
   4   4   2          6.99         12.22         6.33 o                         
   5   4   2          6.39          7.60         4.53 o                         
   6   4   2         31.65         31.16        28.61 o                         
 -10   5   2          9.59         11.89         6.11 o                         
  -9   5   2          5.90          9.10         4.30 o                         
  -8   5   2        125.52        158.94         9.62 o                         
  -7   5   2        136.19        154.40        12.11 o                         
  -6   5   2          0.31          3.76         5.18 o                         
  -5   5   2         74.55        101.63         8.55 o                         
  -4   5   2        485.07        544.02        16.22 o                         
  -3   5   2        131.47        118.18         7.63 o                         
  -2   5   2        597.20        496.39        23.20 o                         
  -1   5   2       1107.65       1116.80        25.80 o                         
   0   5   2         20.41         13.93         3.34 o                         
   1   5   2        283.23        292.47        14.65 o                         
   2   5   2         54.87         62.70         9.95 o                         
   3   5   2          4.89          8.84         4.55 o                         
   4   5   2          0.00          6.96         6.96 o                         
   5   5   2         17.47         19.13         7.47 o                         
   6   5   2         15.28          9.67        14.92 o                         
 -10   6   2         72.24         48.93        33.06 o                         
  -9   6   2          5.41         10.20         4.40 o                         
  -8   6   2         15.25         40.57         8.05 o                         
  -7   6   2         25.78         26.38         7.21 o                         
  -6   6   2        219.86        253.11        25.06 o                         
  -5   6   2         25.10         23.17         6.15 o                         
  -4   6   2        106.62        134.43         8.95 o                         
  -3   6   2          0.27          1.40         2.29 o                         
  -2   6   2        753.94        831.62        39.05 o                         
  -1   6   2         54.19         58.97        10.34 o                         
   0   6   2        293.06        340.09        19.97 o                         
   1   6   2         95.76         87.66        12.65 o                         
   2   6   2         45.20         38.30         9.80 o                         
   3   6   2          2.64          6.92         6.27 o                         
   4   6   2         68.89         86.32        31.40 o                         
   5   6   2         33.23         40.91        32.87 o                         
 -10   7   2         18.24         15.16        11.99 o                         
  -9   7   2          0.07          8.33         4.41 o                         
  -8   7   2         73.92         43.18        29.12 o                         
  -7   7   2         50.96         63.80        14.62 o                         
  -6   7   2         78.55        110.46        11.37 o                         
  -5   7   2          9.64          7.93         5.40 o                         
  -4   7   2        109.85        114.43         9.35 o                         
  -3   7   2         18.98         32.48         9.43 o                         
  -2   7   2         15.83         16.41         6.06 o                         
  -1   7   2        356.43        381.47        34.18 o                         
   0   7   2         27.31         30.16         8.32 o                         
   1   7   2          7.75         12.09         7.70 o                         
   2   7   2         22.59         32.24        10.25 o                         
   3   7   2          5.35          3.70         4.19 o                         
   4   7   2          9.83         26.06        18.40 o                         
 -10   8   2          1.47          4.82         4.79 o                         
  -9   8   2          8.07         22.73         9.57 o                         
  -8   8   2         29.89          6.65         9.20 o                         
  -7   8   2         24.18         28.05         9.43 o                         
  -6   8   2        150.20        166.15        13.49 o                         
  -5   8   2          5.60          7.17         5.53 o                         
  -4   8   2         12.63         11.15         5.57 o                         
  -3   8   2          0.08          2.32         6.42 o                         
  -2   8   2         73.87        106.75        12.19 o                         
  -1   8   2          0.01          1.80         3.31 o                         
   0   8   2          1.34          3.05         5.52 o                         
   1   8   2        233.51        287.12        23.02 o                         
   2   8   2         76.28         42.71        12.13 o                         
   3   8   2         13.07         16.08        23.66 o                         
 -10   9   2          0.08         12.76        14.23 o                         
  -9   9   2          9.62         15.28        11.68 o                         
  -8   9   2         14.95         14.86         9.55 o                         
  -7   9   2         18.53         27.34         9.12 o                         
  -6   9   2         22.33         31.44         9.62 o                         
  -5   9   2        233.21        272.14        26.80 o                         
  -4   9   2        103.63        126.40        12.60 o                         
  -3   9   2          8.28          9.90         9.90 o                         
  -2   9   2          0.35          1.95         4.14 o                         
  -1   9   2         10.92         20.00        12.10 o                         
   0   9   2         54.06         53.82        12.23 o                         
   1   9   2         13.76         21.51         9.93 o                         
   2   9   2          6.86          6.82         7.34 o                         
  -9  10   2          1.74          7.90         8.37 o                         
  -8  10   2         18.47         13.91         7.89 o                         
  -7  10   2          0.08         15.37         7.60 o                         
  -6  10   2         36.22         32.22         8.51 o                         
  -5  10   2          2.34          4.55         5.75 o                         
  -4  10   2         38.07         30.51         8.57 o                         
  -3  10   2        112.27        103.70        20.49 o                         
  -2  10   2         80.62         90.62        13.18 o                         
  -1  10   2          0.47          5.92         6.96 o                         
   0  10   2          2.97         12.89         8.44 o                         
   1  10   2          1.93          2.46         5.90 o                         
  -9  11   2          4.10         11.32         9.05 o                         
  -8  11   2          3.63          4.17         5.65 o                         
  -7  11   2          3.48         11.29         7.85 o                         
  -6  11   2          0.06         12.27         7.84 o                         
  -5  11   2         22.01         18.11         7.33 o                         
  -4  11   2        141.15        160.92        14.86 o                         
  -3  11   2        104.84         97.75        19.95 o                         
  -2  11   2         25.36         19.26        10.59 o                         
  -1  11   2          4.92          8.62        10.71 o                         
  -7  12   2          9.40          9.74         6.65 o                         
  -6  12   2         22.57         17.67         8.77 o                         
  -5  12   2          0.50          4.02         7.66 o                         
  -4  12   2        106.47         82.44        33.10 o                         
  -3  12   2         30.37         34.49        20.49 o                         
   3 -13   3          2.01          5.08         5.55 o                         
   4 -13   3          0.15          0.46         4.87 o                         
   5 -13   3          7.11          8.89         6.64 o                         
   0 -12   3         62.52         46.63        29.93 o                         
   1 -12   3          0.05          4.73         4.56 o                         
   2 -12   3         11.76         11.31         7.22 o                         
   3 -12   3         10.41          6.22         4.57 o                         
   4 -12   3         29.89         28.23        10.90 o                         
   5 -12   3         15.74         16.07         7.38 o                         
   6 -12   3          9.07         21.03         7.83 o                         
   7 -12   3         63.61         71.24        20.82 o                         
  -1 -11   3         22.22         20.26        13.26 o                         
   0 -11   3          0.01          8.86         5.91 o                         
   1 -11   3          0.83          5.64         4.30 o                         
   2 -11   3         21.65         22.50         7.08 o                         
   3 -11   3        178.03        180.72        25.52 o                         
   4 -11   3         62.30         73.62        13.46 o                         
   5 -11   3         75.00        114.29        13.01 o                         
   6 -11   3         63.41         84.69        13.11 o                         
   7 -11   3         28.25         49.94        13.96 o                         
   8 -11   3          5.03         11.62         9.66 o                         
  -3 -10   3          7.84          6.79         7.99 o                         
  -2 -10   3         22.41         27.56        14.81 o                         
  -1 -10   3          1.65          7.09         4.49 o                         
   0 -10   3         17.92         17.04         5.70 o                         
   1 -10   3        299.71        273.55        17.83 o                         
   2 -10   3        212.57        236.86        17.24 o                         
   3 -10   3         81.86         84.32        12.01 o                         
   4 -10   3         74.71         74.62        12.99 o                         
   5 -10   3          3.67          6.84         5.14 o                         
   6 -10   3          1.17          3.94         7.42 o                         
   7 -10   3         28.23         31.32        17.63 o                         
   8 -10   3         55.50         45.93        23.43 o                         
  -4  -9   3          2.19          3.08         4.31 o                         
  -3  -9   3          5.38         10.20         9.60 o                         
  -2  -9   3          8.24          5.08         5.53 o                         
  -1  -9   3          9.38         19.24         5.68 o                         
   0  -9   3       1489.05       1468.61        51.93 o                         
   1  -9   3          7.73          7.48         4.76 o                         
   2  -9   3          6.15         12.32         4.82 o                         
   3  -9   3        224.79        244.09        16.43 o                         
   4  -9   3         13.64         10.29         4.41 o                         
   5  -9   3        105.93        131.77        19.56 o                         
   9  -9   3          5.10          5.72        10.05 o                         
  -5  -8   3          0.05         11.68        15.16 o                         
  -4  -8   3          2.00          3.18         8.78 o                         
  -3  -8   3        137.37        142.46        30.58 o                         
  -2  -8   3        111.93        110.38        10.36 o                         
  -1  -8   3        835.12        846.84        21.83 o                         
   0  -8   3        634.46        625.76        18.14 o                         
   1  -8   3          0.01          1.46         2.19 o                         
   2  -8   3         26.74         21.38         5.36 o                         
   3  -8   3         12.16          9.00         3.47 o                         
   4  -8   3         27.94         27.53         4.49 o                         
   5  -8   3         11.79         13.84        10.44 o                         
   6  -8   3         99.43        115.46        19.64 o                         
   7  -8   3        224.82        254.03        29.31 o                         
   8  -8   3        101.64        114.37        25.36 o                         
   9  -8   3          1.53         12.68        14.23 o                         
  -6  -7   3          8.62         30.31        16.39 o                         
  -5  -7   3          4.53          7.84         5.14 o                         
  -4  -7   3         42.88         34.98        11.22 o                         
  -3  -7   3          4.97          6.21         2.78 o                         
  -2  -7   3          3.24          5.99         2.82 o                         
  -1  -7   3         33.36         29.50         5.20 o                         
   0  -7   3          8.84         12.20         3.86 o                         
   1  -7   3          6.86         10.94         3.64 o                         
   2  -7   3         82.94         75.68         7.36 o                         
   3  -7   3        255.84        257.92         9.10 o                         
   4  -7   3          3.65          7.08         2.24 o                         
   5  -7   3         16.43          9.67         8.12 o                         
   6  -7   3         55.75         64.26        15.70 o                         
   7  -7   3        101.75        112.98        23.20 o                         
   8  -7   3         57.68         95.66        25.13 o                         
   9  -7   3        165.07          0.39        11.68 o                         
  -6  -6   3         59.39         63.48        20.84 o                         
  -5  -6   3         19.13         26.66        10.55 o                         
  -4  -6   3         46.62         36.03        12.36 o                         
  -3  -6   3         53.83         43.46        12.06 o                         
  -2  -6   3          6.10          7.25         3.08 o                         
  -1  -6   3          5.58          7.27         2.74 o                         
   0  -6   3        187.41        168.49         7.71 o                         
   1  -6   3       2097.50       2202.47        26.39 o                         
   2  -6   3        639.16        610.51        19.40 o                         
   3  -6   3         35.06         32.82         3.08 o                         
   4  -6   3         53.83         47.56         9.90 o                         
   5  -6   3          2.85          1.55         4.25 o                         
   6  -6   3          0.42          3.33         6.73 o                         
   7  -6   3        232.18        319.69        28.69 o                         
   8  -6   3          2.40          3.17         9.90 o                         
   9  -6   3        186.65         36.19        23.04 o                         
  -7  -5   3         64.36         73.62        19.33 o                         
  -6  -5   3         25.17         20.98         9.45 o                         
  -5  -5   3          0.16          1.98         3.40 o                         
  -4  -5   3          8.39          9.27         6.37 o                         
  -3  -5   3          9.42         11.79         6.54 o                         
  -2  -5   3        377.88        356.47        12.14 o                         
  -1  -5   3          9.81         15.72         3.48 o                         
   0  -5   3        617.91        515.24        17.57 o                         
   1  -5   3        227.53        205.49         7.56 o                         
   2  -5   3        210.33        281.73        20.57 o                         
   3  -5   3        883.74        743.31        27.22 o                         
   4  -5   3        160.88        164.48        15.39 o                         
   5  -5   3         87.10         96.59        16.16 o                         
   6  -5   3        280.97        315.98        27.45 o                         
   7  -5   3          8.17          9.90         8.89 o                         
   8  -5   3         42.60         15.31        13.53 o                         
   9  -5   3         25.91          3.94        11.21 o                         
  -8  -4   3          3.56         12.14        11.99 o                         
  -7  -4   3         25.12         36.73        15.54 o                         
  -6  -4   3          1.02          4.72         5.65 o                         
  -5  -4   3        138.23        139.01        13.37 o                         
  -4  -4   3         45.41         64.01        11.90 o                         
  -3  -4   3        941.32        872.59        38.24 o                         
  -2  -4   3        759.55        783.05        38.55 o                         
  -1  -4   3        318.58        292.22        12.12 o                         
   0  -4   3        433.27        456.02        10.81 o                         
   1  -4   3        640.44        675.36        13.32 o                         
   2  -4   3        181.64        176.16         5.85 o                         
   3  -4   3        224.32        216.97        14.71 o                         
   4  -4   3         19.02         15.18         4.32 o                         
   5  -4   3        932.42       1057.27        41.91 o                         
   6  -4   3        250.58        298.11        26.52 o                         
   7  -4   3         14.68         15.93        10.83 o                         
   8  -4   3         31.90         42.38        19.26 o                         
   9  -4   3          0.01          4.02        13.76 o                         
  -8  -3   3          2.23         17.79        10.90 o                         
  -7  -3   3          3.77         10.05         8.35 o                         
  -6  -3   3         89.30         90.48        16.24 o                         
  -5  -3   3        323.26        351.47        33.56 o                         
  -4  -3   3        240.63        230.14        19.80 o                         
  -3  -3   3       2780.85       2974.85        55.83 o                         
  -2  -3   3        116.87        101.61         9.51 o                         
  -1  -3   3       2543.69       2473.88       108.88 o                         
   0  -3   3        257.57        263.87         5.81 o                         
   1  -3   3          1.74          2.71         1.20 o                         
   2  -3   3        180.97        150.27         3.62 o                         
   3  -3   3       3122.20       3397.54        45.07 o                         
   4  -3   3       1269.27       1497.67        18.83 o                         
   5  -3   3        349.43        343.08         7.39 o                         
   6  -3   3        569.55        661.29        30.59 o                         
   7  -3   3         42.28         17.53        26.14 o                         
   8  -3   3          4.42          9.40         7.27 o                         
   9  -3   3          1.89          4.25        19.41 o                         
  -9  -2   3          4.78         17.63        15.00 o                         
  -8  -2   3          5.00          9.43        13.76 o                         
  -7  -2   3          3.89          7.50         8.66 o                         
  -6  -2   3        363.47        344.90        10.21 o                         
  -5  -2   3       1057.09       1149.53        39.21 o                         
  -4  -2   3        952.16        896.42        29.54 o                         
  -3  -2   3        512.46        482.70        20.49 o                         
  -2  -2   3         83.06         73.28         5.01 o                         
  -1  -2   3         26.87         24.36         2.75 o                         
   0  -2   3       1121.32       1039.94        15.67 o                         
   1  -2   3         14.16         16.45         3.60 o                         
   2  -2   3        227.43        156.24         5.00 o                         
   4  -2   3        546.95        525.21        14.28 o                         
   5  -2   3         17.44         14.87         4.00 o                         
   6  -2   3         10.64         14.98         7.06 o                         
   7  -2   3         26.91         14.87        10.29 o                         
   8  -2   3          0.02          3.28         4.33 o                         
   9  -2   3         12.35          9.51        13.15 o                         
  -9  -1   3          0.50         12.22        10.05 o                         
  -8  -1   3         68.86         84.91        20.57 o                         
  -7  -1   3        224.86        230.45        21.96 o                         
  -6  -1   3        497.67        536.36        23.22 o                         
  -5  -1   3         44.91         48.44         3.74 o                         
  -4  -1   3        768.65        767.82        24.13 o                         
  -3  -1   3          3.10          7.40         2.21 o                         
  -2  -1   3        195.41        181.17         4.14 o                         
  -1  -1   3        840.53        798.29        27.76 o                         
   0  -1   3          3.32          8.34         2.33 o                         
   1  -1   3        382.23        383.80         8.42 o                         
   2  -1   3         73.30         68.27         2.78 o                         
   3  -1   3        313.16        262.66         8.72 o                         
   4  -1   3        444.71        489.24        14.35 o                         
   5  -1   3        284.15        309.42        29.55 o                         
   6  -1   3        161.21        213.10        26.70 o                         
   7  -1   3         52.41         32.13        20.57 o                         
   8  -1   3         23.46          6.96        12.76 o                         
  -9   0   3        177.68        228.05        26.99 o                         
  -8   0   3          1.28          5.58         2.90 o                         
  -7   0   3         86.09        108.13         6.35 o                         
  -6   0   3         84.62         82.87         8.45 o                         
  -5   0   3          8.22         11.65         2.68 o                         
  -4   0   3        243.89        231.12         8.22 o                         
  -3   0   3       4214.16       4071.87       188.42 o                         
  -2   0   3       8988.21       8267.28       119.53 o                         
  -1   0   3       4014.65       3593.85        36.63 o                         
   1   0   3        468.35        443.96         7.26 o                         
   2   0   3          4.83          5.25         1.31 o                         
   3   0   3         28.38         28.34         4.41 o                         
   4   0   3        291.13        307.91        18.42 o                         
   5   0   3        217.94        292.27        32.57 o                         
   6   0   3        465.81        602.76        45.94 o                         
   7   0   3        131.54        165.02        55.37 o                         
   8   0   3          8.57          3.97         5.94 o                         
 -10   1   3          2.51         13.15        10.59 o                         
  -9   1   3         28.90         30.72        15.23 o                         
  -8   1   3         16.85         12.47         5.45 o                         
  -7   1   3         11.52         17.05         4.61 o                         
  -6   1   3         67.98         78.16         5.93 o                         
  -5   1   3        464.54        460.77        11.07 o                         
  -4   1   3          8.59          6.72         2.23 o                         
  -3   1   3       8460.06       9020.40        99.44 o                         
  -2   1   3       8707.99       8986.15       205.96 o                         
  -1   1   3        303.27        284.14         8.93 o                         
   0   1   3        650.43        609.42         8.95 o                         
   1   1   3          2.55          2.67         1.34 o                         
   2   1   3         18.25         21.20         2.52 o                         
   4   1   3         97.26        104.62        12.25 o                         
   5   1   3        590.78        601.00        30.80 o                         
   6   1   3       1343.88       1642.43        93.68 o                         
   7   1   3         31.98         20.45        17.63 o                         
   8   1   3         16.63          7.19        12.91 o                         
 -10   2   3          0.88         15.94        10.83 o                         
  -9   2   3          0.68          2.62         2.52 o                         
  -8   2   3          1.78          2.45         2.76 o                         
  -7   2   3         15.87         33.06         9.09 o                         
  -6   2   3        152.33        164.03         8.23 o                         
  -5   2   3        562.27        536.68        19.18 o                         
  -4   2   3        527.45        521.98        15.91 o                         
  -3   2   3        913.14        869.35        25.25 o                         
  -2   2   3       6681.57       6514.92        62.74 o                         
  -1   2   3        136.86        128.43         8.51 o                         
   0   2   3        939.05        881.31        14.00 o                         
   1   2   3         38.08         34.90         3.14 o                         
   2   2   3        287.75        375.09        12.09 o                         
   3   2   3        334.45        381.57        15.18 o                         
   4   2   3        210.86        203.56        20.70 o                         
   5   2   3         57.92         51.17        12.29 o                         
   6   2   3         48.05         62.33        36.04 o                         
   7   2   3         45.50         59.39        31.24 o                         
 -10   3   3          0.01          5.15         3.69 o                         
  -9   3   3          0.18          7.32         4.50 o                         
  -8   3   3         17.72         19.53         5.79 o                         
  -7   3   3          0.95          3.13         2.36 o                         
  -6   3   3        317.26        366.24        19.35 o                         
  -5   3   3        338.79        362.82        14.76 o                         
  -4   3   3        761.76        867.63        17.85 o                         
  -3   3   3          4.48          5.33         2.14 o                         
  -2   3   3       1162.32       1115.40        18.56 o                         
  -1   3   3       1364.20       1234.10        22.62 o                         
   0   3   3        272.33        277.15        13.66 o                         
   1   3   3         64.70         89.40         7.41 o                         
   2   3   3        446.94        453.73        18.95 o                         
   3   3   3         86.56        119.51        14.64 o                         
   4   3   3          0.00          2.29         3.90 o                         
   5   3   3         10.78          5.07         6.23 o                         
   6   3   3          5.87          3.51         5.30 o                         
   7   3   3         67.25         33.02        44.93 o                         
 -10   4   3          1.10          2.77         3.58 o                         
  -9   4   3         27.46         36.39         9.76 o                         
  -8   4   3         71.72         76.70         8.02 o                         
  -7   4   3          1.75          3.74         3.94 o                         
  -6   4   3        485.73        549.94        21.61 o                         
  -5   4   3        401.38        564.44        27.68 o                         
  -4   4   3        361.31        356.38        16.25 o                         
  -3   4   3        426.76        450.98        14.06 o                         
  -2   4   3         18.61         11.68         6.96 o                         
  -1   4   3        251.65        246.45        18.02 o                         
   0   4   3         66.26         17.60        13.88 o                         
   1   4   3          4.34          7.37         3.16 o                         
   2   4   3         10.51         19.67         7.16 o                         
   3   4   3          0.04          5.14         5.80 o                         
   4   4   3          0.84          4.67         3.60 o                         
   5   4   3         67.00         75.89        28.24 o                         
   6   4   3         16.66         24.13        25.06 o                         
 -10   5   3         45.14         33.50        16.31 o                         
  -9   5   3         96.02        120.56        16.08 o                         
  -8   5   3         17.57         29.96        10.62 o                         
  -7   5   3         42.10         58.84        13.26 o                         
  -6   5   3          3.26          5.52         3.36 o                         
  -5   5   3        322.78        397.45        17.83 o                         
  -4   5   3        290.64        357.86        14.16 o                         
  -3   5   3         21.27         14.80         3.84 o                         
  -2   5   3        160.63        183.04        15.78 o                         
  -1   5   3        493.13        577.84        18.93 o                         
   0   5   3         55.34         14.04        20.26 o                         
   1   5   3          1.52          1.60         1.13 o                         
   2   5   3          0.74          2.70         3.97 o                         
   3   5   3         84.59         82.09        13.43 o                         
   4   5   3          1.02          8.20         5.98 o                         
   5   5   3          0.00          2.50         4.74 o                         
 -10   6   3          6.55          6.31         3.87 o                         
  -8   6   3         75.28         88.23        11.87 o                         
  -7   6   3         13.87         18.12         5.96 o                         
  -6   6   3        338.30        385.19        24.10 o                         
  -5   6   3         16.54         12.22         5.46 o                         
  -4   6   3         22.63         21.23         5.33 o                         
  -3   6   3         68.56         75.71        12.91 o                         
  -2   6   3         12.01         21.81         9.36 o                         
  -1   6   3         33.94         35.48         8.87 o                         
   0   6   3        146.93        128.73        29.95 o                         
   1   6   3         17.98         21.23         8.34 o                         
   2   6   3         78.76         85.71        14.31 o                         
   3   6   3        531.89        632.12        32.65 o                         
   4   6   3         47.85         43.56        20.10 o                         
   5   6   3         30.57         24.20        28.69 o                         
 -10   7   3          0.13          3.71         5.25 o                         
  -9   7   3          5.01          8.99         8.36 o                         
  -8   7   3          7.40         25.42         8.98 o                         
  -7   7   3          6.27          8.60         5.33 o                         
  -6   7   3        126.09        170.09        13.75 o                         
  -5   7   3        263.66        312.93        20.72 o                         
  -4   7   3         38.13         50.82         7.15 o                         
  -3   7   3          1.13          4.39         3.32 o                         
  -2   7   3         43.25         49.03        12.68 o                         
  -1   7   3         11.39         16.23         8.68 o                         
   0   7   3        123.47        122.61        18.06 o                         
   1   7   3        388.60        386.35        27.48 o                         
   2   7   3         46.77         41.33        11.39 o                         
   3   7   3         90.89         80.44        16.00 o                         
   4   7   3          0.78          3.87        14.07 o                         
 -10   8   3          0.72          5.02         5.35 o                         
  -9   8   3         28.38         19.86        28.81 o                         
  -8   8   3         16.65          1.24         5.49 o                         
  -7   8   3         14.04         18.95        10.59 o                         
  -6   8   3         17.88         34.91        10.47 o                         
  -5   8   3         14.40         13.94         5.78 o                         
  -4   8   3         80.82        107.74        10.10 o                         
  -3   8   3        127.82        158.30        20.03 o                         
  -2   8   3        140.69        174.23        21.34 o                         
  -1   8   3         24.25         40.25        12.38 o                         
   0   8   3        212.08        235.95        21.54 o                         
   1   8   3          4.86         13.56         7.71 o                         
   2   8   3         10.24          7.94         6.42 o                         
   3   8   3          0.29         -0.70         8.66 o                         
 -10   9   3          3.68          6.47         5.30 o                         
  -9   9   3         29.69         32.00        25.21 o                         
  -8   9   3          7.04         17.00         7.24 o                         
  -7   9   3          0.05         14.52         7.19 o                         
  -6   9   3          0.29          6.84         6.75 o                         
  -5   9   3        109.45        119.17        16.59 o                         
  -4   9   3         18.60         33.48        13.92 o                         
  -3   9   3         45.41         70.68        15.23 o                         
  -2   9   3        123.64        181.65        20.96 o                         
  -1   9   3          7.99         10.46         7.58 o                         
   0   9   3        104.55        142.01        22.59 o                         
   1   9   3         11.44         15.40         8.58 o                         
   2   9   3          0.04         10.42         7.50 o                         
  -9  10   3         10.21         15.01         8.93 o                         
  -8  10   3          0.04          7.71         8.23 o                         
  -7  10   3          3.00         20.81        10.53 o                         
  -6  10   3         56.71         42.38        20.92 o                         
  -5  10   3         25.12         26.51         7.70 o                         
  -4  10   3          3.39          3.75         4.14 o                         
  -3  10   3         60.56         87.93        20.11 o                         
  -2  10   3         34.09         37.66        13.15 o                         
  -1  10   3         21.30         29.20        10.69 o                         
   0  10   3         29.71         24.90        12.76 o                         
  -8  11   3          2.73          6.25         6.29 o                         
  -7  11   3         18.70         14.99         8.43 o                         
  -6  11   3        171.33        139.96        44.19 o                         
  -5  11   3          8.09         16.42        13.73 o                         
  -4  11   3          0.74          8.35        11.06 o                         
  -3  11   3         16.86         36.81        17.86 o                         
  -2  11   3         10.00         36.81        13.76 o                         
  -1  11   3          4.56         16.47        11.99 o                         
  -7  12   3          0.40          8.66        11.21 o                         
  -6  12   3          4.42         24.51        15.62 o                         
  -5  12   3         11.88         21.73        14.00 o                         
  -4  12   3          1.05          0.08         7.27 o                         
   3 -13   4         17.41          5.18         6.57 o                         
   4 -13   4          2.48          4.72         8.82 o                         
   0 -12   4          0.02         10.85         8.19 o                         
   1 -12   4         19.43         14.09         7.13 o                         
   2 -12   4          0.67          4.21         5.31 o                         
   3 -12   4          8.10         34.18        10.67 o                         
   4 -12   4          2.30          3.02         5.34 o                         
   5 -12   4          1.59          9.13         6.55 o                         
   6 -12   4          0.11          9.89         6.85 o                         
   7 -12   4          1.08         10.68        11.56 o                         
  -1 -11   4         59.91         58.01        22.81 o                         
   0 -11   4          5.47         13.57         6.83 o                         
   1 -11   4          5.91          7.02         5.21 o                         
   2 -11   4         60.03         63.50        10.88 o                         
   3 -11   4          4.34          7.18         4.26 o                         
   4 -11   4         14.39         25.60        12.22 o                         
   5 -11   4         42.98         62.48        11.81 o                         
   6 -11   4         73.96         80.81        22.81 o                         
   7 -11   4         18.68         95.12        23.12 o                         
   8 -11   4          0.04          3.94        10.05 o                         
  -3 -10   4         21.43         26.01        12.84 o                         
  -2 -10   4          6.56         16.85        10.05 o                         
  -1 -10   4          2.52          5.39         4.20 o                         
   0 -10   4          7.99          6.89         5.15 o                         
   1 -10   4          0.01          3.94         3.14 o                         
   2 -10   4         24.71         28.64         6.50 o                         
   3 -10   4          0.08          2.69         2.65 o                         
   5 -10   4         71.26         83.05        18.71 o                         
   7 -10   4          9.14          7.11        14.00 o                         
   8 -10   4         56.87         70.60        27.22 o                         
  -4  -9   4          7.65          4.13         5.20 o                         
  -3  -9   4          5.19         11.45         7.89 o                         
  -2  -9   4        599.61        655.08        40.29 o                         
  -1  -9   4          1.42          2.91         3.29 o                         
   0  -9   4         83.58         89.08        13.98 o                         
   1  -9   4          0.64          6.56         3.27 o                         
   2  -9   4         57.50         52.40         8.24 o                         
   3  -9   4         29.51         21.39        12.45 o                         
   4  -9   4        129.83        158.14        21.65 o                         
   6  -9   4        258.02        266.25        30.47 o                         
   7  -9   4         42.73         23.35        20.26 o                         
   8  -9   4          4.46         27.07        15.00 o                         
   9  -9   4          4.82          6.73        13.53 o                         
  -5  -8   4         14.73         12.08         6.41 o                         
  -4  -8   4        112.63        116.49        27.40 o                         
  -3  -8   4        210.23        177.63        37.11 o                         
  -2  -8   4         38.99         36.61         5.38 o                         
  -1  -8   4        167.68        164.10        10.72 o                         
   0  -8   4          1.80          4.51         3.26 o                         
   1  -8   4         90.78         86.26         9.05 o                         
   2  -8   4        307.53        290.88        25.13 o                         
   3  -8   4         97.74         97.92         9.10 o                         
   4  -8   4        225.35        263.31        23.74 o                         
   5  -8   4         58.47         67.43        16.39 o                         
   6  -8   4         81.01         68.98        17.01 o                         
   7  -8   4         73.51         85.76        25.67 o                         
   8  -8   4         82.40        114.99        29.00 o                         
   9  -8   4         11.35          4.25         9.13 o                         
  -6  -7   4         33.26         61.32        29.00 o                         
  -5  -7   4         25.34         14.73         8.54 o                         
  -4  -7   4         73.03         89.24        19.60 o                         
  -3  -7   4         14.76         14.21         8.60 o                         
  -2  -7   4          7.86         18.32         4.20 o                         
  -1  -7   4        196.18        170.32        11.74 o                         
   0  -7   4        240.67        273.20        10.30 o                         
   1  -7   4         77.82         74.08         9.39 o                         
   2  -7   4        803.71        750.10        15.82 o                         
   3  -7   4         61.16         58.85        24.75 o                         
   4  -7   4         32.12         44.76        10.35 o                         
   5  -7   4         47.51         59.24        14.00 o                         
   6  -7   4         47.98         48.25        20.42 o                         
   7  -7   4         12.72         45.24        18.56 o                         
   8  -7   4          4.37         18.95        17.63 o                         
   9  -7   4         43.91         25.75        21.42 o                         
  -6  -6   4          9.54          4.81        11.64 o                         
  -5  -6   4          6.95          7.02         5.73 o                         
  -4  -6   4          0.38          7.49         6.53 o                         
  -3  -6   4          2.31          5.63         4.93 o                         
  -2  -6   4        285.52        243.40        13.83 o                         
  -1  -6   4         15.87         16.93         3.62 o                         
   0  -6   4        962.85        910.41        24.47 o                         
   1  -6   4        801.47        822.58        14.13 o                         
   2  -6   4        147.05        152.74         5.77 o                         
   3  -6   4          0.00          3.25         5.03 o                         
   4  -6   4         10.58         14.73         5.46 o                         
   5  -6   4          0.02          0.54         4.95 o                         
   6  -6   4        393.70        527.40        34.80 o                         
   7  -6   4          4.66         21.96        15.47 o                         
   8  -6   4        385.10        552.61       161.16 o                         
   9  -6   4          2.89         10.75        16.86 o                         
  -7  -5   4         42.37         62.72        19.72 o                         
  -6  -5   4         14.36         11.28         5.16 o                         
  -5  -5   4          2.67          2.48         3.02 o                         
  -4  -5   4         34.66         32.78         9.18 o                         
  -3  -5   4         18.34         17.56         5.92 o                         
  -2  -5   4         86.21         60.38         3.72 o                         
  -1  -5   4        949.92        800.50        18.84 o                         
   0  -5   4       2898.62       3179.34        45.32 o                         
   1  -5   4         23.07         23.30         2.93 o                         
   2  -5   4          0.01          4.49         4.18 o                         
   3  -5   4        163.55        177.69        12.20 o                         
   4  -5   4        118.93        132.88         9.62 o                         
   5  -5   4        548.37        624.91        51.50 o                         
   6  -5   4        140.32        197.19        24.36 o                         
   7  -5   4          1.44         18.87        13.22 o                         
   8  -5   4         76.36         29.85        18.40 o                         
   9  -5   4          3.92          4.41        12.53 o                         
  -8  -4   4          2.84         16.86        12.45 o                         
  -7  -4   4          4.74         12.85         6.50 o                         
  -6  -4   4          0.01          4.87         8.74 o                         
  -5  -4   4         60.53         66.66        14.92 o                         
  -4  -4   4        410.03        429.27        36.96 o                         
  -3  -4   4        452.89        404.98        24.75 o                         
  -2  -4   4         22.02         20.16         1.78 o                         
  -1  -4   4         83.08         76.03         4.80 o                         
   0  -4   4          7.75         12.08         3.01 o                         
   1  -4   4         48.01         59.99         4.48 o                         
   2  -4   4       1117.86       1047.58        22.71 o                         
   3  -4   4       1935.00       2131.08        43.12 o                         
   4  -4   4         38.84         46.38         9.18 o                         
   5  -4   4        136.77        162.70        21.03 o                         
   6  -4   4          7.54         19.02        12.30 o                         
   7  -4   4         27.62         35.65         9.97 o                         
   8  -4   4          3.70         30.16        22.27 o                         
   9  -4   4         12.01          5.10        13.46 o                         
  -8  -3   4         30.20         29.00        13.84 o                         
  -7  -3   4         22.40         42.92        13.53 o                         
  -6  -3   4        238.08        261.84        23.51 o                         
  -5  -3   4         42.35         53.90        11.21 o                         
  -4  -3   4        612.60        603.03        31.63 o                         
  -3  -3   4        117.69        134.79        11.91 o                         
  -2  -3   4         51.77         40.75         6.96 o                         
  -1  -3   4         40.01         36.43         4.60 o                         
   0  -3   4        258.54        252.62         7.74 o                         
   1  -3   4        437.69        416.59        14.07 o                         
   2  -3   4        738.93        715.39        19.65 o                         
   3  -3   4        665.22        701.82        16.37 o                         
   4  -3   4         85.19         95.73         8.94 o                         
   5  -3   4          5.80          8.75         2.46 o                         
   6  -3   4          0.04          3.07         1.77 o                         
   7  -3   4         22.02         14.46         8.55 o                         
   8  -3   4         47.15          3.87         6.11 o                         
   9  -3   4          6.10          2.86        11.14 o                         
  -9  -2   4         23.80         34.10        18.79 o                         
  -8  -2   4         15.76         21.65        12.68 o                         
  -7  -2   4        214.11        256.20        23.90 o                         
  -6  -2   4        561.80        656.08        33.10 o                         
  -5  -2   4        108.03        121.95        14.15 o                         
  -4  -2   4         78.51         69.37         9.98 o                         
  -3  -2   4        299.40        241.04        13.38 o                         
  -2  -2   4       1582.75       1342.05        33.36 o                         
  -1  -2   4       1498.43       1349.74        23.78 o                         
   0  -2   4       2903.50       2877.99        65.69 o                         
   1  -2   4        264.29        262.77         9.95 o                         
   2  -2   4       1282.58       1319.13        22.44 o                         
   3  -2   4        859.14        918.22        12.65 o                         
   4  -2   4         57.07         61.92         8.68 o                         
   5  -2   4         19.73         25.50        12.53 o                         
   6  -2   4         32.87         56.47        19.49 o                         
   7  -2   4         26.98         30.08        16.55 o                         
   8  -2   4          2.09          2.40         5.57 o                         
  -9  -1   4        118.97        131.15        23.51 o                         
  -8  -1   4         10.99         20.65        10.44 o                         
  -7  -1   4        177.81        175.77        19.41 o                         
  -6  -1   4          1.72          5.82         3.01 o                         
  -5  -1   4         80.73         87.46        11.68 o                         
  -4  -1   4        150.10        154.67         6.16 o                         
  -3  -1   4        196.11        201.18         8.98 o                         
  -2  -1   4       1197.93       1023.17        27.68 o                         
  -1  -1   4       5742.58       5444.64       183.58 o                         
   0  -1   4         45.98         33.31         3.72 o                         
   1  -1   4         16.57         12.50         2.65 o                         
   2  -1   4         33.37         37.71         3.71 o                         
   3  -1   4         20.59         17.83         3.15 o                         
   4  -1   4         30.03         29.70         4.47 o                         
   5  -1   4        229.49        274.23        23.86 o                         
   6  -1   4         32.11         10.91        13.07 o                         
   7  -1   4         11.47         14.15        10.63 o                         
   8  -1   4         14.15          5.25         9.47 o                         
 -10   0   4         29.47         41.22        20.11 o                         
  -9   0   4         91.43        115.84        16.70 o                         
  -8   0   4         11.91         21.66         4.89 o                         
  -7   0   4          0.67          7.80         3.28 o                         
  -6   0   4          1.85          5.33         3.28 o                         
  -5   0   4          1.75          1.86         4.33 o                         
  -4   0   4       5852.88       5654.57        50.48 o                         
  -3   0   4          5.19          3.74         1.30 o                         
  -2   0   4       1202.51       1149.30        32.40 o                         
  -1   0   4         86.15         78.03         5.49 o                         
   0   0   4          9.10         14.76         2.42 o                         
   1   0   4         82.86         85.04         3.97 o                         
   2   0   4        830.42        758.28        16.65 o                         
   3   0   4       2667.35       3091.33        48.35 o                         
   4   0   4        728.91        830.66        22.30 o                         
   5   0   4        349.91        370.77        20.80 o                         
   6   0   4          7.84          5.39         6.76 o                         
   7   0   4         18.72          9.02         6.31 o                         
   8   0   4          1.90          5.84         6.40 o                         
 -10   1   4         28.95         33.72        17.01 o                         
  -9   1   4          3.00          3.02         6.42 o                         
  -8   1   4          0.88          2.11         3.29 o                         
  -7   1   4        213.29        208.52        10.37 o                         
  -6   1   4         33.30         43.14         5.60 o                         
  -5   1   4        615.24        633.42        20.49 o                         
  -4   1   4         45.28         43.00         4.37 o                         
  -3   1   4        304.27        272.66         9.58 o                         
  -2   1   4        222.83        209.27         8.22 o                         
  -1   1   4        151.12        127.80         9.16 o                         
   0   1   4        242.54        237.37         9.27 o                         
   1   1   4        139.86        116.91         5.58 o                         
   2   1   4        332.32        349.93        10.38 o                         
   3   1   4        346.63        374.95        21.75 o                         
   4   1   4        990.00        979.50       100.92 o                         
   5   1   4         41.45         48.52        14.68 o                         
   6   1   4          0.18          3.79         4.41 o                         
   7   1   4          7.36          4.49         5.49 o                         
 -10   2   4         21.09         23.94         9.82 o                         
  -9   2   4         26.29         29.87         6.10 o                         
  -8   2   4         49.79         66.78         7.37 o                         
  -7   2   4          8.18         11.46         3.97 o                         
  -6   2   4          4.83          6.35         4.21 o                         
  -5   2   4        603.33        633.55        33.10 o                         
  -4   2   4        115.36        117.78         8.33 o                         
  -3   2   4         37.29         31.06         3.71 o                         
  -2   2   4        404.56        385.82         8.85 o                         
  -1   2   4       1677.69       1655.79        96.55 o                         
   0   2   4       2323.67       2281.40        41.85 o                         
   1   2   4        143.28        135.53         6.13 o                         
   2   2   4        599.86        571.15        15.01 o                         
   3   2   4         39.85         39.73        10.76 o                         
   4   2   4          7.70          9.12         7.91 o                         
   5   2   4        325.67        326.90        68.15 o                         
   6   2   4          3.94         10.33         6.88 o                         
   7   2   4         23.81         23.59        29.00 o                         
 -10   3   4         11.79         27.50        13.43 o                         
  -9   3   4          5.73          8.14         4.10 o                         
  -8   3   4          4.50          7.66         3.71 o                         
  -7   3   4          7.73          7.29         5.17 o                         
  -6   3   4          0.08          7.09         5.76 o                         
  -5   3   4        134.63        157.22        14.33 o                         
  -4   3   4         59.15         62.75         6.13 o                         
  -3   3   4        386.24        432.82        20.41 o                         
  -2   3   4        666.78        723.91        64.07 o                         
  -1   3   4       3024.57       2745.03        69.06 o                         
   0   3   4         21.74         30.79         3.65 o                         
   1   3   4         74.65         84.05         6.18 o                         
   2   3   4         35.04         14.68         6.95 o                         
   3   3   4         21.35         26.65         8.16 o                         
   4   3   4         76.19         90.77        22.66 o                         
   5   3   4         76.21         78.73        25.54 o                         
   6   3   4          0.34          0.70         2.69 o                         
 -10   4   4         12.10         18.71         8.20 o                         
  -9   4   4         11.52         12.93         4.74 o                         
  -8   4   4          0.06          7.33         3.88 o                         
  -7   4   4          0.07          3.05         3.76 o                         
  -6   4   4          2.23          8.17         5.02 o                         
  -5   4   4          1.90          3.20         3.05 o                         
  -4   4   4       3760.86       4676.24        51.48 o                         
  -3   4   4        736.89        844.68        67.59 o                         
  -2   4   4          1.34          4.40         2.37 o                         
  -1   4   4        325.51        327.34        20.72 o                         
   0   4   4          2.55          1.38         0.97 o                         
   1   4   4         80.56         77.38         7.15 o                         
   2   4   4         95.39        111.90        10.86 o                         
   3   4   4        106.07        110.94        14.25 o                         
   4   4   4        121.97        110.48        28.89 o                         
   5   4   4          3.91          3.27         3.57 o                         
   6   4   4         21.87         37.35        27.53 o                         
 -10   5   4         18.28         12.56         4.94 o                         
  -9   5   4         47.58         42.95        15.07 o                         
  -8   5   4         36.62          9.01        18.21 o                         
  -7   5   4         76.62         91.24        12.51 o                         
  -6   5   4        167.44        196.52        16.17 o                         
  -5   5   4        390.03        453.67        13.44 o                         
  -4   5   4       1400.05       1536.40        41.51 o                         
  -3   5   4        287.58        302.99        13.03 o                         
  -2   5   4          3.92         12.29         3.17 o                         
  -1   5   4         33.45         41.84         9.90 o                         
   0   5   4         28.00         26.09         4.54 o                         
   1   5   4          7.66         12.63         3.64 o                         
   2   5   4         56.82         75.19        19.53 o                         
   3   5   4         15.83         11.30         5.19 o                         
   4   5   4          1.23          2.33         4.88 o                         
   5   5   4          4.91          3.22         4.76 o                         
 -10   6   4         30.53         27.30        12.67 o                         
  -9   6   4         29.17         16.46        16.74 o                         
  -8   6   4         18.89         10.61         9.05 o                         
  -6   6   4        116.90        116.34        13.34 o                         
  -5   6   4        448.63        539.45        30.53 o                         
  -4   6   4          0.62          5.77         4.58 o                         
  -3   6   4         14.60          9.10         4.14 o                         
  -2   6   4        570.73        575.58        30.93 o                         
  -1   6   4         98.24         81.74        12.68 o                         
   0   6   4         58.90         78.80        13.25 o                         
   1   6   4          9.58          5.61         7.38 o                         
   2   6   4          2.01          0.08         4.13 o                         
   3   6   4         12.21          9.61         6.64 o                         
   4   6   4         10.28          5.30         3.25 o                         
 -10   7   4         25.94         19.09        10.28 o                         
  -9   7   4         30.25         29.10        18.83 o                         
  -8   7   4          6.64          9.17         6.42 o                         
  -7   7   4        130.03         11.99        11.91 o                         
  -6   7   4         88.84        112.93        13.28 o                         
  -5   7   4          1.37          1.82         3.22 o                         
  -4   7   4         61.98         58.70         8.21 o                         
  -3   7   4         50.24         44.31        13.61 o                         
  -2   7   4         44.75         37.12        12.84 o                         
  -1   7   4         39.68         43.61        12.30 o                         
   0   7   4        103.77        143.87        18.49 o                         
   1   7   4         20.78         27.38        10.01 o                         
   2   7   4          0.03          5.56         6.42 o                         
   3   7   4          0.00          3.88         4.08 o                         
 -10   8   4         13.96         18.55        16.55 o                         
  -9   8   4         18.56         19.81         9.64 o                         
  -8   8   4          9.33         11.86         6.84 o                         
  -7   8   4         45.53         28.11        21.73 o                         
  -6   8   4          7.19         15.36         6.55 o                         
  -5   8   4         19.90         12.80         8.43 o                         
  -4   8   4        191.89        234.56        29.04 o                         
  -3   8   4         13.59         17.18         5.65 o                         
  -2   8   4         17.73          9.74         7.73 o                         
  -1   8   4         26.58         27.99        10.44 o                         
   0   8   4         24.77         28.66        10.71 o                         
   1   8   4          7.18          9.43         6.55 o                         
   2   8   4         29.01         19.47        10.49 o                         
 -10   9   4          4.18          1.20         4.40 o                         
  -9   9   4          9.26         14.23         8.51 o                         
  -8   9   4          0.00          8.02         6.81 o                         
  -7   9   4          1.11          9.80         6.49 o                         
  -6   9   4        128.53        142.35        13.93 o                         
  -5   9   4         23.56         27.01        16.78 o                         
  -4   9   4          8.10          8.04         5.67 o                         
  -3   9   4         67.87         75.77        11.95 o                         
  -2   9   4         13.32         12.76         9.98 o                         
  -1   9   4          3.49         16.78        11.29 o                         
   0   9   4         14.30         13.10        14.89 o                         
   1   9   4         11.96          2.24         5.76 o                         
  -9  10   4          0.19          1.47         5.72 o                         
  -8  10   4         28.18         23.04        20.14 o                         
  -7  10   4         63.42         60.42        30.58 o                         
  -6  10   4          0.85         10.22         6.50 o                         
  -5  10   4          2.21          9.56         6.64 o                         
  -4  10   4         28.19         41.91        18.10 o                         
  -3  10   4          0.42         12.06        11.06 o                         
  -2  10   4          0.09          4.25         6.42 o                         
  -1  10   4         44.92         53.28        16.55 o                         
   0  10   4         11.45         12.51         7.51 o                         
  -8  11   4          4.15          7.10         6.58 o                         
  -7  11   4         14.41          7.81         8.66 o                         
  -6  11   4         12.90         16.08        14.31 o                         
  -5  11   4          1.20          7.81         9.51 o                         
  -4  11   4          0.34         29.62        14.85 o                         
  -3  11   4         10.07         13.84        10.29 o                         
  -2  11   4          2.84         19.64        17.17 o                         
   0 -12   5          9.64          9.61        14.07 o                         
   1 -12   5         62.62         47.57        14.64 o                         
   2 -12   5         13.83          8.90         5.86 o                         
   3 -12   5          0.02          2.19         3.10 o                         
   4 -12   5         77.50         82.82        13.61 o                         
   5 -12   5         10.98         13.96         8.27 o                         
   6 -12   5          2.45         17.71        15.62 o                         
  -1 -11   5          1.28          7.30         7.28 o                         
   0 -11   5          2.47          6.81         4.35 o                         
   1 -11   5         15.42         12.03         4.95 o                         
   2 -11   5          4.70          4.67         3.74 o                         
   3 -11   5          1.63          4.72         3.89 o                         
   5 -11   5        208.71        215.37        30.78 o                         
  -3 -10   5         17.08          7.65         8.67 o                         
  -2 -10   5        117.50        128.54        20.79 o                         
  -1 -10   5          2.20          1.60         4.46 o                         
   0 -10   5          0.00          7.22         4.12 o                         
   1 -10   5         12.14         10.94         5.06 o                         
   2 -10   5         65.23         56.96         8.63 o                         
   3 -10   5          1.04          2.80         3.63 o                         
   4 -10   5         25.76         47.17        17.94 o                         
   5 -10   5        341.42        383.49        34.49 o                         
   6 -10   5        187.10        219.39        27.07 o                         
   7 -10   5         14.52          1.78        10.90 o                         
   8 -10   5          0.06          9.74        13.38 o                         
  -4  -9   5         15.46         15.96         9.45 o                         
  -3  -9   5         48.95         37.90        12.70 o                         
  -2  -9   5          2.09          3.33         3.68 o                         
  -1  -9   5          1.03          3.72         3.83 o                         
   0  -9   5         76.87         62.53         7.80 o                         
   1  -9   5        395.69        390.31        15.72 o                         
   2  -9   5        214.77        223.15        18.02 o                         
   3  -9   5        267.91        276.69        25.88 o                         
   5  -9   5        190.05        217.69        25.75 o                         
   6  -9   5         38.82         65.04        20.88 o                         
   7  -9   5         38.79         53.20        20.65 o                         
   8  -9   5          3.45         15.08        14.07 o                         
  -5  -8   5         82.63         72.12        24.01 o                         
  -4  -8   5         40.37         44.83        13.46 o                         
  -3  -8   5          0.02          7.21         5.77 o                         
  -2  -8   5          3.39          3.25         2.60 o                         
  -1  -8   5        613.20        564.43        15.30 o                         
   0  -8   5        339.39        328.08        16.56 o                         
   1  -8   5        254.24        252.68        15.07 o                         
   2  -8   5         81.96         70.58        10.14 o                         
   3  -8   5         19.12         18.37         6.31 o                         
   4  -8   5         20.53         10.22         6.69 o                         
   5  -8   5         48.68         65.81        16.01 o                         
   6  -8   5         27.36         52.66        19.80 o                         
   7  -8   5        191.29        270.81        33.79 o                         
   8  -8   5          0.39         -0.70         8.89 o                         
  -6  -7   5          0.02          4.19         8.12 o                         
  -5  -7   5          0.88          9.26         9.36 o                         
  -4  -7   5         17.47          8.19         7.52 o                         
  -3  -7   5         70.71         65.65        47.02 o                         
  -2  -7   5       1709.45       1410.75       164.96 o                         
  -1  -7   5         39.63         30.88         4.30 o                         
   0  -7   5          4.91          4.58         2.52 o                         
   1  -7   5        338.91        281.20        13.66 o                         
   2  -7   5         29.55         31.75         6.62 o                         
   3  -7   5         95.94         96.82        10.36 o                         
   4  -7   5        128.23        171.95        18.29 o                         
   5  -7   5          9.39          9.51         8.89 o                         
   6  -7   5        306.10        303.29        28.61 o                         
   7  -7   5         16.80         17.17        12.60 o                         
   8  -7   5         65.88         11.37        11.21 o                         
   9  -7   5          2.12          7.66        14.23 o                         
  -6  -6   5          1.21         12.66        11.25 o                         
  -5  -6   5        134.65        163.53        48.64 o                         
  -4  -6   5        193.55        202.05        17.71 o                         
  -3  -6   5        356.47        344.13        18.64 o                         
  -2  -6   5       1885.22       1750.34        43.47 o                         
  -1  -6   5        230.25        245.66        13.33 o                         
   0  -6   5         28.00         21.87         4.40 o                         
   1  -6   5          6.07          8.78         2.81 o                         
   2  -6   5          3.63          3.66         2.98 o                         
   3  -6   5        107.66        129.99        37.27 o                         
   4  -6   5        538.18        568.77        47.25 o                         
   5  -6   5         83.33         79.81        15.31 o                         
   6  -6   5        229.11        260.37        26.76 o                         
   7  -6   5          2.98         12.06         9.28 o                         
   8  -6   5          1.40          8.51        11.37 o                         
   9  -6   5         11.25         17.86        17.79 o                         
  -7  -5   5         11.89         13.40         9.28 o                         
  -6  -5   5         30.21         31.90        11.59 o                         
  -5  -5   5         48.30         45.03         9.91 o                         
  -4  -5   5        290.76        278.50        21.34 o                         
  -3  -5   5         59.40         43.77        10.60 o                         
  -2  -5   5         45.86         38.20         4.79 o                         
  -1  -5   5         14.03         19.23         4.13 o                         
   0  -5   5        138.97        150.88         9.53 o                         
   1  -5   5        478.39        447.28        34.41 o                         
   2  -5   5         23.66         28.56         3.33 o                         
   3  -5   5         88.63         85.23        10.04 o                         
   4  -5   5        245.16        269.13        23.24 o                         
   5  -5   5        441.63        573.10        33.56 o                         
   6  -5   5        119.84        130.46        20.96 o                         
   8  -5   5         17.60         23.51        17.24 o                         
   9  -5   5          9.29         21.58        20.11 o                         
  -8  -4   5         28.50         15.70        12.22 o                         
  -7  -4   5         22.84         48.64        16.24 o                         
  -6  -4   5         15.99         18.56        11.21 o                         
  -5  -4   5         12.96          8.82         7.81 o                         
  -4  -4   5          0.69          2.17         4.79 o                         
  -3  -4   5        287.52        239.42        18.25 o                         
  -2  -4   5        697.82        629.42        18.52 o                         
  -1  -4   5       3903.85       3887.21        39.28 o                         
   0  -4   5        750.78        678.15        27.77 o                         
   1  -4   5         29.31         33.81         4.01 o                         
   2  -4   5        101.47         96.83         4.51 o                         
   3  -4   5          2.04          0.79         2.75 o                         
   4  -4   5        109.90         95.00         9.38 o                         
   5  -4   5        123.67        159.69        20.96 o                         
   6  -4   5         52.37        102.46        21.11 o                         
   7  -4   5        399.93        506.29        37.43 o                         
   8  -4   5          0.57          6.19        11.60 o                         
  -8  -3   5         19.88         48.49        15.85 o                         
  -7  -3   5         19.74         29.08        12.22 o                         
  -6  -3   5          2.10          7.81         7.35 o                         
  -5  -3   5          0.14         11.37         8.89 o                         
  -4  -3   5         46.58         49.96         9.51 o                         
  -3  -3   5         50.61         60.71         8.20 o                         
  -2  -3   5        759.11        665.57        15.23 o                         
  -1  -3   5         97.97         88.75         5.15 o                         
   0  -3   5        154.89        170.31         9.38 o                         
   1  -3   5        703.50        651.98        18.52 o                         
   2  -3   5        480.11        553.82        30.39 o                         
   3  -3   5         12.13         15.74         3.18 o                         
   4  -3   5        312.49        370.96        24.67 o                         
   5  -3   5        121.54        129.53        19.18 o                         
   6  -3   5        291.68        354.56        31.01 o                         
   7  -3   5        230.66        308.94        31.01 o                         
   8  -3   5         20.36         12.45        21.50 o                         
  -9  -2   5          3.21          1.08         5.57 o                         
  -8  -2   5          1.33         10.21         8.89 o                         
  -7  -2   5        107.72        121.49        17.17 o                         
  -6  -2   5         27.74         40.75        11.29 o                         
  -5  -2   5        516.61        554.00        25.83 o                         
  -4  -2   5        740.94        656.08        30.47 o                         
  -3  -2   5         37.31         36.38         2.71 o                         
  -2  -2   5        401.52        374.81        10.40 o                         
  -1  -2   5         47.63         37.20        12.68 o                         
   0  -2   5         12.70         12.33         3.09 o                         
   1  -2   5          4.29          4.04         2.60 o                         
   2  -2   5        223.89        229.88        12.79 o                         
   3  -2   5        225.07        224.58         9.16 o                         
   4  -2   5        177.41        219.51         9.27 o                         
   5  -2   5         30.27         38.34         8.20 o                         
   6  -2   5         29.83         35.60        11.67 o                         
   7  -2   5          1.55          2.24         7.02 o                         
   8  -2   5          0.00          3.40         6.26 o                         
  -9  -1   5          1.26          4.41         5.26 o                         
  -8  -1   5         34.21         74.62        16.86 o                         
  -7  -1   5         36.85         49.20         7.89 o                         
  -6  -1   5        122.89        116.83        10.59 o                         
  -5  -1   5        461.35        418.26        14.64 o                         
  -4  -1   5         13.84          9.80         2.45 o                         
  -3  -1   5        590.76        593.96        13.54 o                         
  -2  -1   5         28.39         25.13         5.18 o                         
  -1  -1   5         28.95         22.15         3.90 o                         
   0  -1   5         14.58         15.77         3.79 o                         
   1  -1   5        838.11        865.31        45.24 o                         
   2  -1   5       3189.57       3589.37        42.95 o                         
   3  -1   5        354.77        327.87        15.80 o                         
   4  -1   5       1144.77       1366.69        54.73 o                         
   5  -1   5        152.61        172.88        15.55 o                         
   6  -1   5          0.01          1.48         3.77 o                         
   7  -1   5          1.72          2.84         6.09 o                         
   8  -1   5          7.82          7.11        12.60 o                         
 -10   0   5          0.93          2.94         5.88 o                         
  -9   0   5          0.52         -0.08         5.57 o                         
  -8   0   5         76.42         89.78        15.16 o                         
  -7   0   5        420.29        458.00        14.83 o                         
  -6   0   5       1479.74       1505.55        71.12 o                         
  -5   0   5       1152.05       1200.70        32.12 o                         
  -4   0   5         44.49         40.92         4.13 o                         
  -3   0   5          3.19          6.21         3.02 o                         
  -2   0   5        204.90        188.22         8.65 o                         
  -1   0   5        247.19        249.47        10.39 o                         
   0   0   5         25.65         21.09         4.16 o                         
   1   0   5       3235.15       3414.37        55.93 o                         
   2   0   5          6.41          3.58         1.33 o                         
   3   0   5         96.87         97.02         8.16 o                         
   4   0   5         54.62         50.32        12.98 o                         
   5   0   5          3.97          3.92         3.44 o                         
   6   0   5          0.53          3.92         4.81 o                         
   7   0   5         21.10         10.65        11.41 o                         
 -10   1   5         13.70          9.05         9.82 o                         
  -9   1   5         22.28         28.46        10.67 o                         
  -8   1   5        211.57        261.74        12.75 o                         
  -7   1   5         56.88         45.93        10.44 o                         
  -6   1   5        243.87        237.41        10.79 o                         
  -5   1   5         28.27         36.50         7.27 o                         
  -4   1   5         57.37         53.35         4.69 o                         
  -3   1   5        107.91        102.86         5.47 o                         
  -2   1   5        357.02        312.80         9.19 o                         
  -1   1   5        305.29        295.47        18.98 o                         
   0   1   5        105.76        109.52         5.70 o                         
   1   1   5        216.08        187.25         6.75 o                         
   2   1   5        285.97        278.88        12.40 o                         
   3   1   5          2.46          3.70         2.89 o                         
   4   1   5         13.79          9.52         6.82 o                         
   5   1   5          0.11          2.74         4.19 o                         
   6   1   5         20.03         13.37         7.37 o                         
   7   1   5         45.00         17.22        29.31 o                         
 -10   2   5          8.30         18.56         9.98 o                         
  -9   2   5         20.33         27.02         9.54 o                         
  -8   2   5         38.81         57.20         7.12 o                         
  -7   2   5         11.95          9.16         3.83 o                         
  -6   2   5         75.24         85.33        10.84 o                         
  -5   2   5       1199.53       1346.53        44.13 o                         
  -4   2   5       1241.65       1317.84        30.01 o                         
  -3   2   5         17.35         29.89         4.55 o                         
  -2   2   5        746.19        754.75        60.24 o                         
  -1   2   5        327.31        343.81        20.65 o                         
   0   2   5         70.21         37.77        23.39 o                         
   1   2   5         18.80         11.21         4.92 o                         
   2   2   5         43.47         18.93        11.52 o                         
   3   2   5       1007.94       1199.44        39.99 o                         
   4   2   5        299.95        345.69        24.78 o                         
   5   2   5         83.55         21.12        45.51 o                         
   6   2   5          7.11          4.56         6.94 o                         
 -10   3   5          5.06         17.14         5.98 o                         
  -9   3   5          6.49          5.97         3.51 o                         
  -8   3   5         42.70         53.58         7.70 o                         
  -7   3   5         35.85         71.29        10.40 o                         
  -6   3   5          9.57          6.17         4.87 o                         
  -5   3   5         54.97         69.82         9.35 o                         
  -4   3   5       4648.43       5091.35        49.61 o                         
  -3   3   5         22.15         14.09         5.14 o                         
  -2   3   5        448.46        470.48        25.21 o                         
  -1   3   5         12.38         21.50         8.12 o                         
   0   3   5         18.37          9.05         9.28 o                         
   1   3   5        246.09        232.02        24.67 o                         
   2   3   5          1.81          3.84         2.83 o                         
   3   3   5        190.48        171.48        18.38 o                         
   4   3   5       1448.93       1496.34       233.66 o                         
   5   3   5         19.37         23.33        13.22 o                         
   6   3   5          3.48          6.64         5.93 o                         
 -10   4   5          4.57          8.22         4.58 o                         
  -9   4   5          0.60          4.57         3.83 o                         
  -8   4   5         34.62         22.40        14.00 o                         
  -7   4   5        179.17        208.18        15.06 o                         
  -6   4   5          0.07          0.51         3.20 o                         
  -5   4   5        209.42        182.39        13.99 o                         
  -4   4   5       4265.56       4908.13        97.40 o                         
  -3   4   5         34.91         41.57         6.35 o                         
  -2   4   5        382.44        368.95        22.50 o                         
  -1   4   5         81.85         73.77        12.30 o                         
   0   4   5         41.13         14.31         3.48 o                         
   1   4   5        236.24        250.06        15.74 o                         
   2   4   5        142.66        111.88        11.79 o                         
   3   4   5         14.22         14.56         9.56 o                         
   4   4   5          0.30          5.67         7.53 o                         
   5   4   5         15.23         13.12         9.20 o                         
 -10   5   5          1.72          4.08         3.77 o                         
  -9   5   5          1.09          2.95         2.84 o                         
  -8   5   5         33.88         24.81        18.21 o                         
  -7   5   5         33.10         17.28        20.26 o                         
  -6   5   5        227.38        289.27        23.37 o                         
  -5   5   5          6.63         18.29         7.68 o                         
  -4   5   5         91.65         85.58         8.99 o                         
  -3   5   5        405.94        425.78        45.82 o                         
  -2   5   5        323.62        384.18        25.52 o                         
  -1   5   5        138.95        118.00        17.05 o                         
   0   5   5        106.48        106.70        22.70 o                         
   1   5   5          8.91         15.24         4.41 o                         
   2   5   5          6.24         11.16         6.67 o                         
   3   5   5         10.60         15.35         8.21 o                         
   4   5   5         11.49         17.67        11.77 o                         
 -10   6   5         22.32         22.29         7.29 o                         
  -9   6   5          0.93          6.01         5.57 o                         
  -8   6   5         53.95          1.86         8.89 o                         
  -7   6   5         95.94          0.85         8.20 o                         
  -6   6   5         18.45         15.88         7.13 o                         
  -5   6   5         51.10         77.34        10.53 o                         
  -4   6   5         16.00         34.18         7.62 o                         
  -3   6   5          0.07         11.45        10.44 o                         
  -2   6   5         94.54         90.63        16.47 o                         
  -1   6   5          0.34          1.04         2.13 o                         
   0   6   5          6.94         16.32         8.74 o                         
   1   6   5          1.70          6.06         6.26 o                         
   2   6   5         30.00         36.78        13.32 o                         
   3   6   5          6.07          3.35         6.45 o                         
   4   6   5         14.82          7.82         8.01 o                         
 -10   7   5          2.59          7.67         6.07 o                         
  -9   7   5         13.50         10.82         6.93 o                         
  -8   7   5         10.99          8.63        12.45 o                         
  -7   7   5         29.80          1.01         4.95 o                         
  -6   7   5          3.94          7.42         5.92 o                         
  -5   7   5         26.77         31.87         6.91 o                         
  -4   7   5         43.61         69.01         8.10 o                         
  -3   7   5          2.38          2.41         1.58 o                         
  -2   7   5         41.74         51.81        15.23 o                         
  -1   7   5          0.49          9.59        11.14 o                         
   0   7   5          7.52          6.96         8.89 o                         
   1   7   5          6.79          6.57         6.59 o                         
   2   7   5          8.86          4.24         7.45 o                         
   3   7   5          0.44          0.92         4.43 o                         
 -10   8   5         22.13          9.64         7.62 o                         
  -9   8   5          1.10          4.92         8.47 o                         
  -8   8   5         44.43         31.48        18.95 o                         
  -7   8   5          2.19          7.10         6.07 o                         
  -6   8   5         74.67         48.05        30.16 o                         
  -5   8   5         12.62         13.49         5.80 o                         
  -4   8   5          0.01          3.99         3.27 o                         
  -3   8   5          9.26          6.88         9.59 o                         
  -2   8   5         93.53        104.01        19.02 o                         
  -1   8   5          0.17         13.38        11.68 o                         
   0   8   5         94.93         83.98        17.09 o                         
   1   8   5        112.56        140.31        18.69 o                         
   2   8   5         11.18         25.23        19.22 o                         
 -10   9   5          8.38          5.74        10.94 o                         
  -9   9   5          0.99          2.35         6.67 o                         
  -8   9   5        125.95         13.84        12.06 o                         
  -7   9   5         69.42         11.52         7.27 o                         
  -6   9   5          0.04          4.38         5.13 o                         
  -5   9   5          0.01          9.09         5.49 o                         
  -4   9   5          0.66         13.76        11.83 o                         
  -3   9   5          5.49         19.33        11.68 o                         
  -2   9   5         27.46         25.29        14.15 o                         
  -1   9   5        143.89        132.24        23.90 o                         
   0   9   5         31.46         33.41        15.54 o                         
  -9  10   5          0.17         13.38        12.60 o                         
  -8  10   5         12.56         14.65         9.27 o                         
  -7  10   5          5.48          7.89        15.16 o                         
  -6  10   5         23.41         46.32        17.24 o                         
  -5  10   5         31.17         60.01        19.95 o                         
  -4  10   5         14.75         22.19        12.68 o                         
  -3  10   5          7.44         22.35        14.92 o                         
  -2  10   5         29.76         28.92        16.08 o                         
  -1  10   5          6.45         39.83        20.57 o                         
  -7  11   5         15.65         15.31        13.38 o                         
  -6  11   5          2.03          8.82        12.37 o                         
  -5  11   5         30.10         56.07        26.37 o                         
  -4  11   5         21.24         43.07        22.27 o                         
  -3  11   5          1.04         18.02        14.38 o                         
   0 -12   6         45.85         51.16        24.48 o                         
   1 -12   6          1.79          4.55         4.37 o                         
   2 -12   6         11.13         14.65         7.39 o                         
   3 -12   6         11.25         17.23         7.38 o                         
   4 -12   6          4.04          7.97         6.56 o                         
   5 -12   6          1.11          5.88         9.05 o                         
  -1 -11   6          5.96          2.77         4.96 o                         
   0 -11   6          8.25          7.00         3.73 o                         
   1 -11   6         13.36         12.76         5.57 o                         
   2 -11   6          0.03          5.09         3.25 o                         
   3 -11   6        232.60        225.58        69.75 o                         
   4 -11   6         14.75         15.39        18.40 o                         
   5 -11   6          8.89          3.79         9.59 o                         
   6 -11   6         18.25         28.84        18.71 o                         
   7 -11   6          0.11         -0.93         9.20 o                         
  -3 -10   6         29.66         32.18        14.60 o                         
  -2 -10   6          4.57          7.21         6.89 o                         
  -1 -10   6         27.77         25.21        11.64 o                         
   0 -10   6          2.27          8.53         4.06 o                         
   1 -10   6         15.70         16.73         5.32 o                         
   2 -10   6         53.15         43.94        11.22 o                         
   3 -10   6         22.23         15.72         8.20 o                         
   5 -10   6          0.00         15.70        16.63 o                         
   6 -10   6         87.94        106.49        24.75 o                         
   7 -10   6          0.05          9.28        13.84 o                         
  -4  -9   6          3.70          8.14         5.84 o                         
  -3  -9   6        107.03        117.63        21.91 o                         
  -2  -9   6          2.63         10.24         5.35 o                         
  -1  -9   6          8.98         11.35         3.68 o                         
   0  -9   6         80.36         87.09         7.15 o                         
   1  -9   6        104.68        115.18        14.89 o                         
   2  -9   6          0.56          4.62         4.48 o                         
   3  -9   6         44.56         23.50        11.09 o                         
   4  -9   6        162.53        176.37        22.52 o                         
   5  -9   6        100.98        139.66        24.75 o                         
   6  -9   6          6.72         17.40        14.92 o                         
   7  -9   6         96.88        142.99        30.78 o                         
   8  -9   6         39.88         12.53        17.86 o                         
  -5  -8   6         31.29         41.51        19.53 o                         
  -4  -8   6          5.74          8.12        14.54 o                         
  -3  -8   6          6.62          5.17        10.83 o                         
  -2  -8   6         10.77         15.22         9.69 o                         
  -1  -8   6         57.27         49.66         8.04 o                         
   0  -8   6        205.81        180.62        15.72 o                         
   1  -8   6          5.53          5.19         3.14 o                         
   2  -8   6          1.69          9.10         5.43 o                         
   3  -8   6        190.86        220.24        13.07 o                         
   4  -8   6         56.63         83.79        15.57 o                         
   5  -8   6         50.73         55.45        17.09 o                         
   6  -8   6        401.19        494.69        37.74 o                         
   7  -8   6          0.23          9.82        15.54 o                         
   8  -8   6          0.33          4.41         9.98 o                         
  -6  -7   6          5.48          9.17        15.35 o                         
  -5  -7   6          3.42          9.14         8.55 o                         
  -4  -7   6        413.47        418.98        26.89 o                         
  -3  -7   6         72.47         60.12        13.29 o                         
  -2  -7   6        565.41        497.57        18.59 o                         
  -1  -7   6         12.65         12.11         4.18 o                         
   0  -7   6         31.22         36.90         8.54 o                         
   1  -7   6         28.03         24.44         5.17 o                         
   2  -7   6        176.20        146.34        21.03 o                         
   3  -7   6        732.38        780.19        44.62 o                         
   4  -7   6        175.76        197.76        18.03 o                         
   5  -7   6        498.30        560.42        34.18 o                         
   6  -7   6          0.96          8.66        11.68 o                         
   7  -7   6          4.02          5.41         8.97 o                         
   8  -7   6          4.94         11.83        15.16 o                         
  -7  -6   6          2.91         12.32         7.73 o                         
  -6  -6   6        109.05        139.31        34.41 o                         
  -5  -6   6        106.40         86.77        16.54 o                         
  -4  -6   6         95.41         82.23        14.37 o                         
  -3  -6   6         28.09         26.60        16.94 o                         
  -2  -6   6        105.67         93.58         9.51 o                         
  -1  -6   6          3.33          5.55         3.25 o                         
   0  -6   6        518.43        439.37        17.18 o                         
   1  -6   6        258.99        275.31        13.27 o                         
   2  -6   6        652.02        641.65        16.75 o                         
   3  -6   6          8.29         13.66         6.73 o                         
   4  -6   6        305.52        318.26        19.57 o                         
   5  -6   6        179.01        246.38        25.29 o                         
   6  -6   6         76.05         62.48        17.48 o                         
   7  -6   6         23.52         73.08        22.43 o                         
   8  -6   6          0.46         24.28        18.56 o                         
  -7  -5   6         18.40         16.00         8.12 o                         
  -6  -5   6        123.07        141.75        22.27 o                         
  -5  -5   6          8.22          1.86         4.79 o                         
  -4  -5   6        200.20        186.75        19.33 o                         
  -3  -5   6          8.10          4.72         6.73 o                         
  -2  -5   6        369.21        368.73        12.66 o                         
  -1  -5   6         69.47         59.60         7.46 o                         
   0  -5   6       1062.75        978.57        33.52 o                         
   1  -5   6        203.70        158.36         8.25 o                         
   2  -5   6         41.25         37.83         8.29 o                         
   3  -5   6         28.09         29.90         7.61 o                         
   4  -5   6         16.92         24.73         7.90 o                         
   5  -5   6          3.55         15.23        11.52 o                         
   6  -5   6         26.09         37.97        15.08 o                         
   7  -5   6        328.81        509.61       148.17 o                         
   8  -5   6         17.87         16.39        12.37 o                         
  -8  -4   6         24.65         31.47        17.94 o                         
  -7  -4   6          1.58         11.83        12.37 o                         
  -6  -4   6          2.51         16.55        11.29 o                         
  -5  -4   6          0.04          4.02         6.73 o                         
  -4  -4   6         93.47         47.95        11.45 o                         
  -3  -4   6         29.52         25.13         3.02 o                         
  -2  -4   6        309.87        265.01        14.23 o                         
  -1  -4   6        438.23        424.32        12.25 o                         
   0  -4   6        432.93        360.13        12.97 o                         
   1  -4   6          7.32          9.20         5.18 o                         
   3  -4   6         86.45         81.06         7.24 o                         
   4  -4   6        471.00        623.67        50.65 o                         
   5  -4   6         21.60         24.51        15.47 o                         
   6  -4   6        252.00        286.59        31.78 o                         
   7  -4   6         18.89         19.33        14.31 o                         
   8  -4   6          1.29         17.24        14.77 o                         
  -8  -3   6         24.37         21.65        11.91 o                         
  -7  -3   6          0.04          7.97         8.43 o                         
  -6  -3   6         21.74         15.85         8.58 o                         
  -5  -3   6         16.84         12.06         8.27 o                         
  -4  -3   6          0.05          4.64         3.56 o                         
  -3  -3   6        693.58        562.06        13.67 o                         
  -2  -3   6       1321.90       1388.67        33.69 o                         
  -1  -3   6        768.16        787.10        19.21 o                         
   0  -3   6         22.20         16.01         9.05 o                         
   1  -3   6          0.66          2.04         2.10 o                         
   2  -3   6         11.89         15.42         3.98 o                         
   3  -3   6       1889.25       2030.15        37.10 o                         
   4  -3   6        483.67        639.68        36.51 o                         
   5  -3   6         78.03         75.71        17.48 o                         
   6  -3   6        180.80        214.05        27.07 o                         
   7  -3   6          0.75         10.52        12.45 o                         
   8  -3   6          1.89          3.40         6.81 o                         
  -9  -2   6         12.32         20.72        12.45 o                         
  -8  -2   6         10.28         13.84        10.36 o                         
  -7  -2   6         27.64         35.34        12.06 o                         
  -6  -2   6        304.10        286.82        21.19 o                         
  -5  -2   6        325.59        314.51        28.38 o                         
  -4  -2   6          4.35          7.05         2.14 o                         
  -3  -2   6        640.85        636.34        10.99 o                         
  -2  -2   6         66.61         68.48         5.36 o                         
  -1  -2   6         17.41         20.72        10.44 o                         
   0  -2   6       1353.59       1265.91        38.05 o                         
   1  -2   6       5100.26       5500.42        66.12 o                         
   2  -2   6        269.29        251.02        15.23 o                         
   3  -2   6        428.60        480.59        11.41 o                         
   4  -2   6         54.87         43.15         6.54 o                         
   5  -2   6         49.50         60.55        15.62 o                         
   6  -2   6          6.36         11.45        11.29 o                         
   7  -2   6          3.40          4.87         9.51 o                         
  -9  -1   6         14.10         18.40        10.75 o                         
  -8  -1   6         74.29         64.49        12.99 o                         
  -7  -1   6         33.90         33.18        12.14 o                         
  -6  -1   6         19.34         17.13         7.58 o                         
  -5  -1   6        207.09        211.16         9.43 o                         
  -4  -1   6         32.09         23.38         3.19 o                         
  -3  -1   6          4.37          8.23         3.03 o                         
  -2  -1   6         86.76         80.16         6.44 o                         
  -1  -1   6        202.19        168.13         9.16 o                         
   0  -1   6         39.85         28.30         7.42 o                         
   1  -1   6       2022.62       2017.93        87.77 o                         
   2  -1   6        170.27        201.36         9.74 o                         
   3  -1   6          0.48          3.33         2.55 o                         
   4  -1   6         30.47         49.54        12.04 o                         
   5  -1   6         35.11         21.83        12.37 o                         
   6  -1   6        121.92        171.37        50.57 o                         
   7  -1   6          1.53          1.55         9.13 o                         
 -10   0   6          0.40         20.49        15.16 o                         
  -9   0   6         59.51         74.55        19.49 o                         
  -8   0   6        137.86        167.58        18.17 o                         
  -7   0   6        114.97        125.40         9.94 o                         
  -6   0   6         29.87         29.20         5.91 o                         
  -5   0   6        517.10        482.29        15.74 o                         
  -4   0   6         82.84         75.37         8.16 o                         
  -3   0   6        143.57        136.14         7.77 o                         
  -2   0   6       1282.30       1248.44        38.90 o                         
  -1   0   6        423.44        417.90        21.03 o                         
   0   0   6       1385.25       1384.38        43.77 o                         
   1   0   6        327.33        344.13        12.92 o                         
   2   0   6         61.02         66.46         9.35 o                         
   3   0   6        485.17        516.08        33.11 o                         
   4   0   6        263.35        307.47        34.32 o                         
   5   0   6          9.82         17.59         6.92 o                         
   6   0   6         12.63          8.97         4.15 o                         
   7   0   6          0.16          5.81         6.62 o                         
 -10   1   6          4.41          5.41         7.58 o                         
  -9   1   6         97.75        123.81        19.49 o                         
  -8   1   6         28.53         23.68         6.89 o                         
  -7   1   6         57.34         69.94         8.36 o                         
  -6   1   6         36.37         39.67         8.82 o                         
  -5   1   6         12.25         17.63         6.65 o                         
  -4   1   6        113.38         78.08         9.57 o                         
  -3   1   6        897.99        902.74        21.39 o                         
  -2   1   6         29.05         40.52         7.97 o                         
  -1   1   6         64.49         52.27         4.09 o                         
   0   1   6         68.77         67.69         6.69 o                         
   1   1   6         47.11         40.46         5.64 o                         
   2   1   6         85.38         92.91        10.65 o                         
   3   1   6        146.79        201.13        30.95 o                         
   4   1   6         26.31         53.69        10.49 o                         
   5   1   6         72.11         17.25        23.78 o                         
   6   1   6          2.76          7.80         6.51 o                         
 -10   2   6          3.35          5.34         5.72 o                         
  -9   2   6          3.68          9.85         4.72 o                         
  -8   2   6         21.93         24.03         6.71 o                         
  -7   2   6          0.16          3.63         5.95 o                         
  -6   2   6       1070.09       1198.71        83.36 o                         
  -5   2   6        179.53        230.60        19.80 o                         
  -4   2   6         48.02         61.98         6.89 o                         
  -3   2   6        151.01        196.48        17.01 o                         
  -2   2   6         14.95         14.51         2.18 o                         
  -1   2   6         75.86         92.80        12.14 o                         
   0   2   6        557.16        549.05        31.78 o                         
   1   2   6        539.94        618.85        62.33 o                         
   2   2   6        356.23        336.34        22.82 o                         
   3   2   6        599.35        602.19        27.84 o                         
   4   2   6          1.14          2.82         3.22 o                         
   5   2   6          4.13          2.48         4.22 o                         
   6   2   6          1.05          3.81         5.67 o                         
 -10   3   6          0.56          6.54         5.03 o                         
  -9   3   6         43.88         56.36        23.44 o                         
  -8   3   6          0.03          4.67         3.21 o                         
  -7   3   6        121.33        113.56        14.36 o                         
  -6   3   6        226.47        219.22        20.37 o                         
  -5   3   6        785.18        752.24        29.66 o                         
  -4   3   6        158.60        155.98        11.37 o                         
  -3   3   6         26.12         25.29         8.82 o                         
  -2   3   6         46.77         42.45         9.82 o                         
  -1   3   6        120.17         91.02        12.30 o                         
   0   3   6        331.44        342.65        24.36 o                         
   1   3   6        333.72         24.36         6.57 o                         
   2   3   6        705.76        777.49        38.36 o                         
   3   3   6          3.11         10.05         8.39 o                         
   4   3   6         10.28         12.20         9.53 o                         
   5   3   6          0.00          0.95         3.07 o                         
 -10   4   6          8.58          6.58         7.64 o                         
  -9   4   6          9.39         18.44         5.41 o                         
  -8   4   6         17.22         10.75         7.81 o                         
  -7   4   6         12.72         10.35        12.64 o                         
  -6   4   6         37.43         17.56        21.96 o                         
  -5   4   6          5.83          1.74         2.82 o                         
  -4   4   6        286.49        310.76        12.48 o                         
  -3   4   6        224.50        239.65        21.11 o                         
  -2   4   6        231.16        211.66        20.57 o                         
  -1   4   6         66.33         67.20        12.84 o                         
   0   4   6        400.39        440.48        40.68 o                         
   1   4   6         18.61          8.40         7.61 o                         
   2   4   6         69.08         76.87        14.54 o                         
   3   4   6        149.50        192.12        25.44 o                         
   4   4   6          2.30          4.35         7.65 o                         
   5   4   6          2.66         14.77        11.07 o                         
 -10   5   6          0.69          7.28         5.25 o                         
  -9   5   6          1.70          3.53         5.55 o                         
  -8   5   6          0.12          7.75         6.84 o                         
  -7   5   6         27.26         35.28        10.44 o                         
  -6   5   6          0.67          0.54         4.04 o                         
  -5   5   6        156.29        192.12        20.57 o                         
  -4   5   6         72.24         74.24        16.24 o                         
  -3   5   6        421.56        549.59        32.48 o                         
  -2   5   6         15.29         16.78         9.82 o                         
  -1   5   6         41.16         63.95        14.38 o                         
   0   5   6          8.62          4.95         6.96 o                         
   1   5   6          0.82         -1.31         5.18 o                         
   2   5   6         29.96         32.80         9.46 o                         
   3   5   6         94.71        126.27        25.91 o                         
   4   5   6          8.68         10.33         7.77 o                         
 -10   6   6          0.64          3.44         5.72 o                         
  -9   6   6          0.50          3.67         5.76 o                         
  -8   6   6          0.00          5.09         4.96 o                         
  -7   6   6          2.19         11.19         5.89 o                         
  -6   6   6        157.65          0.23         5.34 o                         
  -5   6   6         23.01          9.92        15.23 o                         
  -4   6   6         14.97          4.30        18.52 o                         
  -3   6   6        208.93        241.27        23.82 o                         
  -2   6   6          1.77          5.57         6.73 o                         
  -1   6   6         22.67         22.35        11.99 o                         
   0   6   6         87.13        101.77        17.40 o                         
   1   6   6        165.76        159.22        21.81 o                         
   2   6   6         26.14         41.14        15.08 o                         
   3   6   6         11.74         15.32         9.07 o                         
 -10   7   6          2.44          5.56         5.90 o                         
  -9   7   6          2.93         11.23         7.73 o                         
  -8   7   6         37.69         22.76        30.00 o                         
  -7   7   6          2.54         -0.62         4.49 o                         
  -6   7   6        168.95        182.82        20.40 o                         
  -5   7   6         26.36          7.33        17.21 o                         
  -4   7   6          1.38          2.86         3.17 o                         
  -3   7   6         31.84         30.31        13.69 o                         
  -2   7   6         37.98         28.54        11.99 o                         
  -1   7   6         30.24         39.67        13.53 o                         
   0   7   6          7.84         30.24        14.62 o                         
   1   7   6         30.96         40.37        15.31 o                         
   2   7   6          0.41          9.82         9.51 o                         
 -10   8   6          5.88          4.17         5.41 o                         
  -9   8   6          1.99          4.37         4.95 o                         
  -8   8   6          4.93          1.34         3.53 o                         
  -7   8   6         46.66          2.01         5.72 o                         
  -6   8   6          4.03         16.33         8.11 o                         
  -5   8   6          5.69         28.84        14.46 o                         
  -4   8   6         26.94         39.90        15.70 o                         
  -3   8   6          7.20         19.56        13.61 o                         
  -2   8   6          0.01          9.82        10.29 o                         
  -1   8   6          0.90         21.42        14.54 o                         
   0   8   6          4.29          8.35        10.67 o                         
   1   8   6         21.60         37.12        19.41 o                         
  -9   9   6         69.56         33.05        34.22 o                         
  -8   9   6          9.15          2.63         8.66 o                         
  -7   9   6          3.07          9.51        12.76 o                         
  -6   9   6          3.26         21.50        16.39 o                         
  -5   9   6          0.70         14.85        15.39 o                         
  -4   9   6          1.92         16.63        13.46 o                         
  -3   9   6          7.80         25.75        14.54 o                         
  -2   9   6         58.44         93.18        22.97 o                         
  -1   9   6          6.06         10.75        13.07 o                         
   0   9   6          1.78         27.30        18.33 o                         
  -8  10   6          1.34          8.12        12.60 o                         
  -7  10   6          6.00         40.68        18.40 o                         
  -6  10   6         15.72         27.76        16.24 o                         
  -5  10   6          2.06          6.96        12.45 o                         
  -4  10   6          5.00         12.45        13.07 o                         
  -3  10   6          0.25         16.78        12.53 o                         
  -2  10   6         10.21          9.28         8.89 o                         
  -6  11   6          0.02          4.79        13.15 o                         
  -5  11   6          1.50         15.08        15.31 o                         
   1 -12   7          7.49         12.66         5.33 o                         
   2 -12   7         33.64         54.20        17.32 o                         
   3 -12   7          3.22          9.00        13.57 o                         
   4 -12   7         24.59         37.43        33.25 o                         
   5 -12   7          0.26         43.15        24.13 o                         
  -1 -11   7         97.95         81.97        29.29 o                         
   0 -11   7         49.26         37.79        11.14 o                         
   1 -11   7        237.17        226.46        14.43 o                         
   2 -11   7         45.77         63.15        13.55 o                         
   3 -11   7          0.41          1.62         9.05 o                         
   5 -11   7          5.05          7.35        13.92 o                         
   6 -11   7         26.23         20.11        18.02 o                         
  -3 -10   7         39.39         40.36        14.78 o                         
  -2 -10   7         33.34         28.43         9.42 o                         
  -1 -10   7        160.14        151.70        18.71 o                         
   0 -10   7          1.94         15.58        13.10 o                         
   1 -10   7          0.61          6.27         6.40 o                         
   2 -10   7        150.54        144.27        15.98 o                         
   3 -10   7         16.80         17.79        15.31 o                         
   4 -10   7         10.28          8.66        13.22 o                         
   5 -10   7        180.33        242.38        21.72 o                         
   6 -10   7          2.33          8.43         9.90 o                         
   7 -10   7         16.30         29.62        21.81 o                         
  -4  -9   7        136.44        104.22        31.04 o                         
  -3  -9   7         22.07         20.22         6.82 o                         
  -2  -9   7         26.06         18.32         7.52 o                         
  -1  -9   7         27.40         31.41         5.73 o                         
   0  -9   7          8.51          5.56         3.38 o                         
   1  -9   7          0.59          3.15         3.69 o                         
   2  -9   7          6.93          7.56         5.39 o                         
   3  -9   7        263.66        255.89        15.00 o                         
   4  -9   7         97.29        114.45        20.37 o                         
   5  -9   7        211.53        239.07        27.19 o                         
   6  -9   7          2.74         26.83        18.56 o                         
   7  -9   7          1.12         10.29        13.84 o                         
  -5  -8   7         62.22         57.76        24.50 o                         
  -4  -8   7        259.82        260.88        29.19 o                         
  -3  -8   7          2.58         13.05         8.46 o                         
  -2  -8   7          1.66          3.91         2.47 o                         
  -1  -8   7          1.18          5.66         5.64 o                         
   0  -8   7        111.58        126.89        13.72 o                         
   1  -8   7         34.35         43.77         9.09 o                         
   2  -8   7        141.53        162.50        18.28 o                         
   3  -8   7        823.66        814.63        20.64 o                         
   4  -8   7       1558.64       1729.64        99.43 o                         
   5  -8   7         99.87         85.34        17.54 o                         
   6  -8   7         22.94         26.76        14.31 o                         
   7  -8   7         30.67         50.42        20.34 o                         
  -6  -7   7          6.04         13.35         9.51 o                         
  -5  -7   7         14.88         17.08        12.68 o                         
  -4  -7   7         22.81         24.98        20.18 o                         
  -3  -7   7         23.39         24.05         9.93 o                         
  -2  -7   7         16.34         18.40         9.28 o                         
  -1  -7   7        394.95        333.95        27.65 o                         
   0  -7   7        460.46        440.96        20.60 o                         
   1  -7   7        224.06        216.02        13.88 o                         
   2  -7   7        523.80        488.91        26.87 o                         
   3  -7   7        620.01        672.47        36.50 o                         
   4  -7   7         65.29         75.90        14.80 o                         
   5  -7   7         57.10         91.76        16.56 o                         
   6  -7   7          1.41         16.55        13.22 o                         
   7  -7   7         67.45         13.92        12.68 o                         
   8  -7   7          9.28         26.83        21.81 o                         
  -6  -6   7         18.49         30.35        12.85 o                         
  -5  -6   7         18.31         29.95        11.30 o                         
  -4  -6   7         11.45         11.42         6.17 o                         
  -3  -6   7        553.42        531.82        10.27 o                         
  -2  -6   7        220.83        193.56         9.26 o                         
  -1  -6   7        544.40        515.72        53.75 o                         
   0  -6   7        101.59         80.86         9.69 o                         
   1  -6   7         64.02         50.63         7.37 o                         
   2  -6   7         56.08         47.32         5.67 o                         
   3  -6   7          1.37          3.57         4.69 o                         
   4  -6   7         10.50         10.15         8.31 o                         
   5  -6   7        460.42        502.31        30.78 o                         
   6  -6   7         34.40          8.20         7.58 o                         
   7  -6   7          0.19          8.43        14.77 o                         
   8  -6   7         20.75         16.55        15.54 o                         
  -7  -5   7          2.91         16.47        10.67 o                         
  -6  -5   7         13.85         15.85        12.37 o                         
  -5  -5   7         61.63         58.54        15.16 o                         
  -4  -5   7        622.51        601.48        32.79 o                         
  -2  -5   7          5.37          2.96         5.22 o                         
  -1  -5   7        425.35        361.34        10.94 o                         
   0  -5   7         30.17         40.46         6.88 o                         
   1  -5   7          1.42          4.10         2.65 o                         
   2  -5   7         22.42         26.03         4.00 o                         
   3  -5   7        100.95        108.75         8.30 o                         
   4  -5   7        383.47        379.41        23.35 o                         
   5  -5   7         20.97         39.67        16.63 o                         
   6  -5   7        221.39        245.99        28.46 o                         
   7  -5   7          1.04          7.89        10.90 o                         
   8  -5   7          3.07          2.01         8.04 o                         
  -8  -4   7          0.17         14.77        10.75 o                         
  -7  -4   7         52.46         71.22        17.55 o                         
  -6  -4   7         71.42         57.69        13.84 o                         
  -5  -4   7         16.52         13.69         9.98 o                         
  -4  -4   7       1776.94       1772.97        50.27 o                         
  -2  -4   7         44.67         48.51         9.59 o                         
  -1  -4   7         12.04         11.71         2.86 o                         
   0  -4   7        188.06        155.84        11.99 o                         
   1  -4   7         50.36         40.29        18.87 o                         
   2  -4   7        201.68        186.92         9.44 o                         
   3  -4   7         13.60         17.77         4.97 o                         
   4  -4   7         61.95         48.90         5.62 o                         
   5  -4   7          2.27          9.98         9.90 o                         
   6  -4   7         58.33         14.46        14.92 o                         
   7  -4   7         14.42          5.80         8.74 o                         
  -8  -3   7         12.57          9.59         8.89 o                         
  -7  -3   7         34.19         43.38        13.84 o                         
  -6  -3   7        301.11        307.24        23.59 o                         
  -5  -3   7        135.67        107.34        14.62 o                         
  -4  -3   7         26.40         21.03         7.73 o                         
  -3  -3   7          0.25          2.50         1.89 o                         
  -2  -3   7        289.83        264.61        13.18 o                         
  -1  -3   7        390.81        349.69        18.25 o                         
   0  -3   7        132.03        122.34        18.79 o                         
   1  -3   7        257.15        210.50        29.85 o                         
   2  -3   7        129.17        119.86         7.37 o                         
   3  -3   7        227.64        280.08        14.15 o                         
   4  -3   7         71.37         62.63         6.98 o                         
   5  -3   7         42.92         60.09        17.17 o                         
   6  -3   7         29.47         89.24        22.27 o                         
   7  -3   7          9.21         10.44        11.60 o                         
  -9  -2   7         16.31         29.08        16.39 o                         
  -8  -2   7          7.38         28.84        13.53 o                         
  -7  -2   7         41.06         48.02        12.06 o                         
  -6  -2   7          8.10         19.49        10.59 o                         
  -5  -2   7        162.94        129.53        16.24 o                         
  -4  -2   7        251.10        238.82         9.95 o                         
  -3  -2   7       1407.21       1353.61        51.89 o                         
  -2  -2   7        339.33        327.93        12.08 o                         
  -1  -2   7        114.85         92.10        15.47 o                         
   0  -2   7        287.95        266.87        20.42 o                         
   1  -2   7          1.14          2.04         2.17 o                         
   2  -2   7        144.78        154.04         9.42 o                         
   3  -2   7          3.05          3.91         2.15 o                         
   4  -2   7         22.09         33.17         9.80 o                         
   5  -2   7        320.31        427.49        29.46 o                         
   6  -2   7          2.96          9.28        12.14 o                         
   7  -2   7         79.76          2.47        11.29 o                         
  -9  -1   7          3.39          9.36         8.82 o                         
  -8  -1   7         48.28         71.22        16.01 o                         
  -7  -1   7          0.40          5.73         6.07 o                         
  -6  -1   7         32.20         30.71         7.77 o                         
  -5  -1   7         11.14         11.06         3.10 o                         
  -4  -1   7        780.48        736.58        31.94 o                         
  -3  -1   7        309.47        255.32        10.47 o                         
  -2  -1   7         68.99         83.75        10.52 o                         
   0  -1   7        350.32        341.73        20.96 o                         
   1  -1   7         43.95         32.28         5.94 o                         
   2  -1   7         17.33         24.10         5.66 o                         
   3  -1   7        101.90         88.46         8.93 o                         
   4  -1   7        525.57        592.46        26.93 o                         
   5  -1   7        282.72         27.53        22.50 o                         
   6  -1   7         17.53          6.88         8.27 o                         
   7  -1   7          2.40         11.29        12.53 o                         
 -10   0   7          4.11         10.36        11.29 o                         
  -9   0   7         10.84         31.71        12.37 o                         
  -8   0   7          5.53          9.43         8.04 o                         
  -7   0   7        210.74        249.92        13.24 o                         
  -6   0   7        273.21        247.02        12.11 o                         
  -5   0   7          0.51          1.92         1.85 o                         
  -4   0   7        459.00        486.80        25.91 o                         
  -3   0   7        265.07        256.04        17.86 o                         
  -1   0   7          3.48         14.54         6.57 o                         
   0   0   7        222.40        210.65        17.63 o                         
   1   0   7         11.58         22.42         5.76 o                         
   2   0   7        175.14        191.98        18.34 o                         
   3   0   7          2.52          5.03         5.01 o                         
   4   0   7        135.32        154.90        24.06 o                         
   5   0   7         29.57         18.43        21.38 o                         
   6   0   7          0.33         -0.31         5.34 o                         
 -10   1   7          8.61         24.90        13.61 o                         
  -9   1   7          0.83          6.88         9.36 o                         
  -8   1   7         11.31         11.88         4.80 o                         
  -7   1   7          0.53          2.12         3.33 o                         
  -6   1   7         65.64         93.88        16.39 o                         
  -5   1   7        104.62        147.86        14.23 o                         
  -4   1   7         19.02         14.51         5.71 o                         
  -3   1   7         16.18          4.29        16.24 o                         
  -2   1   7          2.83          7.19         6.26 o                         
  -1   1   7         54.61         77.41        11.37 o                         
   0   1   7        320.01        337.29        13.88 o                         
   1   1   7          0.25          8.31         4.07 o                         
   2   1   7       1335.14       1617.69        60.55 o                         
   3   1   7        162.69        208.51        38.05 o                         
   4   1   7         10.74         14.06        11.21 o                         
   5   1   7          9.68          3.70         5.10 o                         
   6   1   7          1.81          2.28         3.41 o                         
 -10   2   7         10.18         18.48        10.36 o                         
  -9   2   7         73.36         73.43        10.60 o                         
  -8   2   7        485.04        598.35        22.38 o                         
  -7   2   7        161.95        202.99        19.26 o                         
  -6   2   7         59.21         58.46        11.29 o                         
  -5   2   7         67.67         84.68        12.06 o                         
  -4   2   7          4.35          4.65         3.31 o                         
  -3   2   7        179.52        173.65        10.83 o                         
  -2   2   7         14.18         10.75         6.81 o                         
  -1   2   7        879.55        963.86        47.17 o                         
   0   2   7         54.48         63.02        11.99 o                         
   1   2   7        223.67        230.68        27.07 o                         
   2   2   7         29.46         12.32        22.46 o                         
   3   2   7         31.32         33.73        12.80 o                         
   4   2   7          3.82          1.75         3.96 o                         
   5   2   7         18.79         19.09        11.75 o                         
 -10   3   7         38.80         46.71        11.68 o                         
  -9   3   7         29.79         35.38         7.93 o                         
  -8   3   7          0.64          7.73         7.73 o                         
  -7   3   7          5.81          2.71         5.80 o                         
  -6   3   7          0.67          2.55         5.10 o                         
  -5   3   7          0.74          8.94         5.37 o                         
  -4   3   7        167.68        136.57         9.43 o                         
  -3   3   7        239.30        286.59        23.12 o                         
  -2   3   7         42.40         36.89        10.29 o                         
  -1   3   7         30.26         39.98        11.52 o                         
   0   3   7         45.36         54.29        11.83 o                         
   1   3   7         87.16         82.53        19.53 o                         
   2   3   7        199.81        211.58        24.28 o                         
   3   3   7          0.92          6.65         5.95 o                         
   4   3   7         23.97         36.35        18.64 o                         
   5   3   7         47.34         49.18        32.56 o                         
 -10   4   7         24.20         30.41         8.32 o                         
  -9   4   7          1.14          8.59         6.39 o                         
  -8   4   7          5.71          3.62         4.35 o                         
  -7   4   7         92.43          1.39         9.36 o                         
  -6   4   7         17.31          9.94         5.91 o                         
  -5   4   7         42.10         27.99         7.66 o                         
  -4   4   7        184.99        168.27        22.97 o                         
  -3   4   7        137.70        127.52        18.33 o                         
  -2   4   7         49.00         52.43        11.75 o                         
  -1   4   7         19.67         29.00        11.75 o                         
   0   4   7          0.19          7.97        10.44 o                         
   1   4   7        478.79        558.33        36.89 o                         
   2   4   7         15.91         44.93        16.47 o                         
   3   4   7         77.22        122.65        41.68 o                         
   4   4   7          1.32          6.19         6.26 o                         
 -10   5   7         15.48         11.78         6.05 o                         
  -9   5   7          1.77          5.32         3.80 o                         
  -8   5   7          6.37         14.58         9.74 o                         
  -7   5   7         75.22         27.73        24.90 o                         
  -6   5   7        727.96        716.68       132.97 o                         
  -5   5   7         15.32          5.26         7.66 o                         
  -4   5   7        108.08        100.61        16.55 o                         
  -3   5   7         27.85         53.59        13.84 o                         
  -2   5   7          1.72          7.58         7.42 o                         
  -1   5   7         35.52         27.53        11.68 o                         
   0   5   7          1.82          6.57        10.29 o                         
   1   5   7         10.20         17.79        11.60 o                         
   2   5   7        350.19        461.20       133.94 o                         
   3   5   7          0.81          1.39         5.26 o                         
 -10   6   7         16.96         13.10         9.71 o                         
  -9   6   7         24.97         18.78        21.81 o                         
  -8   6   7          0.88          4.39         5.07 o                         
  -7   6   7          3.86          5.27         5.99 o                         
  -6   6   7        902.75        880.18        47.17 o                         
  -5   6   7          6.84         24.05        15.47 o                         
  -4   6   7         72.68         76.09        17.40 o                         
  -3   6   7          6.84         11.60        10.83 o                         
  -2   6   7         25.29         37.89        15.70 o                         
  -1   6   7        151.45        103.62        18.71 o                         
   0   6   7         35.45         34.10        14.07 o                         
   1   6   7          0.10         -0.31         6.26 o                         
   2   6   7         37.12         41.45        14.85 o                         
 -10   7   7          7.61          4.32         4.59 o                         
  -9   7   7         16.10         14.66        16.47 o                         
  -8   7   7         48.37         22.78        23.20 o                         
  -7   7   7         19.87          1.31         3.79 o                         
  -6   7   7          7.89         14.90        12.37 o                         
  -5   7   7         29.74         40.29        16.78 o                         
  -4   7   7        118.59        167.89        23.28 o                         
  -3   7   7         87.58        102.85        20.42 o                         
  -2   7   7          1.95          2.47         7.04 o                         
  -1   7   7          0.06         -4.64         7.27 o                         
   0   7   7          9.92         25.67        17.40 o                         
   1   7   7          1.50          9.74        10.83 o                         
  -9   8   7         11.10         15.65         8.64 o                         
  -8   8   7          1.91          8.68         8.05 o                         
  -7   8   7          4.00         13.07        14.31 o                         
  -6   8   7         24.28         44.47        14.92 o                         
  -5   8   7          1.34          8.51        11.68 o                         
  -4   8   7         53.77         96.43        22.81 o                         
  -3   8   7          7.04         11.91        10.52 o                         
  -2   8   7          5.47          5.95         8.43 o                         
  -1   8   7          0.82         13.07        12.45 o                         
   0   8   7         23.71         19.56        14.54 o                         
  -9   9   7          3.73         18.64        13.61 o                         
  -7   9   7          2.20         14.00        14.23 o                         
  -6   9   7          8.32         11.83        13.76 o                         
  -5   9   7          1.49         12.99        16.70 o                         
  -4   9   7          0.12         28.38        18.79 o                         
  -3   9   7          1.24         12.14         9.67 o                         
  -2   9   7          3.72          5.80         7.66 o                         
  -1   9   7          8.07         18.87        15.78 o                         
  -7  10   7          0.49         14.54        16.78 o                         
  -6  10   7          0.15         21.34        17.86 o                         
  -5  10   7          0.06         13.22        14.23 o                         
  -4  10   7         28.31         47.64        23.43 o                         
  -3  10   7          1.21         11.83        12.14 o                         
   2 -12   8         11.42          3.66         5.53 o                         
   3 -12   8          4.06          0.39        12.68 o                         
   4 -12   8         11.36         10.13        13.69 o                         
  -1 -11   8          0.27          9.99         7.95 o                         
   0 -11   8          3.10          9.57         6.87 o                         
   1 -11   8          9.16          4.99         6.35 o                         
   2 -11   8          3.50         13.15        18.87 o                         
   3 -11   8         60.04         65.58        46.09 o                         
   4 -11   8          0.11          4.49         9.59 o                         
   5 -11   8         27.33         35.53        14.34 o                         
  -3 -10   8         35.18         30.40        13.29 o                         
  -2 -10   8         31.39         32.17        11.54 o                         
  -1 -10   8          5.92          6.14         5.26 o                         
   0 -10   8          7.16          9.41         6.82 o                         
   1 -10   8         15.94         14.03         7.79 o                         
   2 -10   8         18.95         11.02         5.74 o                         
   4 -10   8         31.25         43.61        13.67 o                         
   5 -10   8         18.29          7.16         7.99 o                         
   6 -10   8          5.77          7.66        12.91 o                         
  -4  -9   8         33.60         27.40        14.41 o                         
  -3  -9   8         29.84         29.21        10.73 o                         
  -2  -9   8          0.88          6.60         5.55 o                         
  -1  -9   8          0.55          5.71         4.63 o                         
   0  -9   8         19.05         23.87         7.96 o                         
   1  -9   8        499.71        496.03        23.93 o                         
   2  -9   8          3.79         14.21         6.28 o                         
   3  -9   8        217.35        234.85        56.76 o                         
   4  -9   8         14.98         27.42        11.43 o                         
   5  -9   8          4.46          8.37         6.39 o                         
   6  -9   8          2.91          9.98        12.30 o                         
   7  -9   8         11.86         16.01        15.08 o                         
  -5  -8   8         33.76         26.76        18.48 o                         
  -4  -8   8          0.10          9.16         7.16 o                         
  -3  -8   8          3.65          1.00         4.11 o                         
  -2  -8   8         24.32         25.31         4.48 o                         
  -1  -8   8         15.75         19.75         7.85 o                         
   0  -8   8         54.14         40.17        11.49 o                         
   1  -8   8        107.57         93.56        10.76 o                         
   2  -8   8         19.49         14.69        10.01 o                         
   3  -8   8          9.64         10.08         5.72 o                         
   4  -8   8         82.45         98.71        19.29 o                         
   5  -8   8          1.10          9.50         7.30 o                         
   6  -8   8          1.78         22.04        17.86 o                         
   7  -8   8         70.71         43.54        22.74 o                         
  -6  -7   8          6.97          4.15         5.88 o                         
  -5  -7   8         43.64         30.41        12.92 o                         
  -4  -7   8         12.93          9.20         8.74 o                         
  -3  -7   8         10.98          7.31         5.16 o                         
  -2  -7   8         21.71         33.18         9.38 o                         
  -1  -7   8        249.16        231.44        15.04 o                         
   0  -7   8         41.69         34.75         7.60 o                         
   1  -7   8         10.86         12.86         5.52 o                         
   2  -7   8         12.54         14.15         4.49 o                         
   3  -7   8        490.18        522.77        15.07 o                         
   4  -7   8         65.00         88.97        12.44 o                         
   5  -7   8        285.19        367.18        24.66 o                         
   6  -7   8         90.31        134.94        24.90 o                         
   7  -7   8         15.22          8.35         8.35 o                         
  -6  -6   8          8.52         17.28         8.66 o                         
  -5  -6   8         12.29         12.29         8.18 o                         
  -4  -6   8         32.54         22.58        13.15 o                         
  -3  -6   8         98.93         78.10        13.69 o                         
  -2  -6   8        404.73        329.81        13.23 o                         
  -1  -6   8         43.02         52.33         9.17 o                         
   0  -6   8          2.72          3.71         3.42 o                         
   1  -6   8        382.27        356.71        15.15 o                         
   2  -6   8        862.77        887.37        20.02 o                         
   3  -6   8          0.51          5.24         2.48 o                         
   4  -6   8        801.30        900.71        32.46 o                         
   5  -6   8          2.48          3.10         6.07 o                         
   6  -6   8          4.33         14.54        12.99 o                         
   7  -6   8          2.92         15.85        13.53 o                         
  -7  -5   8         15.82         12.53         8.12 o                         
  -6  -5   8         50.72         62.64        16.94 o                         
  -5  -5   8        119.55        122.49        17.55 o                         
  -4  -5   8        972.27        875.23        39.98 o                         
  -3  -5   8         31.46         31.48         5.42 o                         
  -2  -5   8          3.90          8.11         3.66 o                         
  -1  -5   8         17.80         22.66         5.56 o                         
   0  -5   8         76.31         94.55        12.76 o                         
   1  -5   8        998.07       1008.50        51.16 o                         
   2  -5   8         14.95         14.54         6.50 o                         
   3  -5   8        643.84        662.00        16.73 o                         
   4  -5   8         95.96         85.74        16.18 o                         
   5  -5   8         55.37         61.31        18.37 o                         
   6  -5   8          2.44         12.60        13.46 o                         
   7  -5   8          6.51         17.40        12.22 o                         
  -8  -4   8         45.45         62.10        26.91 o                         
  -7  -4   8         15.44         26.22        17.32 o                         
  -6  -4   8         16.48         26.22        12.45 o                         
  -5  -4   8         16.61         16.24        10.29 o                         
  -4  -4   8         25.22         23.87         3.94 o                         
  -3  -4   8         71.12         62.64         7.19 o                         
  -2  -4   8        354.00        323.09        13.12 o                         
  -1  -4   8        288.34        307.55        13.38 o                         
   0  -4   8        566.32        583.77        37.12 o                         
   1  -4   8          0.50          2.94         4.56 o                         
   2  -4   8         15.25         22.16         6.42 o                         
   3  -4   8         39.48         37.26         6.24 o                         
   4  -4   8          0.32         10.03         4.80 o                         
   5  -4   8         50.15         36.04        14.23 o                         
   6  -4   8          2.70          7.97        10.98 o                         
   7  -4   8         63.84          0.54         7.50 o                         
  -8  -3   8         61.20         59.08        16.86 o                         
  -7  -3   8          0.17         13.38        11.91 o                         
  -6  -3   8        108.08         96.28        16.08 o                         
  -5  -3   8          0.00          1.81         2.01 o                         
  -4  -3   8         19.20         22.27         3.93 o                         
  -3  -3   8          0.01          3.76         2.60 o                         
  -2  -3   8        544.65        537.68        21.03 o                         
  -1  -3   8         64.74         60.86        21.65 o                         
   0  -3   8        119.75         78.10        15.31 o                         
   1  -3   8          6.50          3.09         3.33 o                         
   2  -3   8         22.43         21.33         5.14 o                         
   3  -3   8          8.25          9.11         3.01 o                         
   4  -3   8          0.82         12.04         6.54 o                         
   5  -3   8        792.52        956.66        46.09 o                         
   6  -3   8          6.93          8.58        10.05 o                         
   7  -3   8         74.76         31.55        24.28 o                         
  -9  -2   8          7.33         16.24        12.53 o                         
  -8  -2   8          5.24         10.13         8.89 o                         
  -7  -2   8         12.22         18.48         9.98 o                         
  -6  -2   8          2.88          4.96         2.93 o                         
  -5  -2   8         50.34         44.59         4.14 o                         
  -4  -2   8         76.27         64.82         6.40 o                         
  -3  -2   8         48.99         57.30         8.74 o                         
  -2  -2   8        792.19        660.80        32.09 o                         
  -1  -2   8         55.08         61.48        26.91 o                         
   1  -2   8        107.28        112.74        12.02 o                         
   2  -2   8        179.32        202.66        13.50 o                         
   3  -2   8        179.73        198.13         8.85 o                         
   4  -2   8        104.67        119.71        10.68 o                         
   5  -2   8          0.16         12.90         8.09 o                         
   6  -2   8          6.68          3.33         7.42 o                         
  -9  -1   8          0.59         12.22        10.21 o                         
  -8  -1   8          1.33          4.33         7.73 o                         
  -7  -1   8         16.69         28.03         5.91 o                         
  -6  -1   8          3.72          9.69         4.29 o                         
  -5  -1   8        159.81        143.76        17.05 o                         
  -4  -1   8        109.69        121.56        12.60 o                         
  -3  -1   8        313.64        298.81        20.57 o                         
  -2  -1   8         25.51         40.37         9.36 o                         
   0  -1   8        300.42        337.26        22.93 o                         
   1  -1   8       1559.48       1595.45        32.82 o                         
   2  -1   8        395.03        602.19        29.27 o                         
   3  -1   8         14.38         11.37         3.87 o                         
   4  -1   8        153.83        160.08        31.40 o                         
   5  -1   8          0.25         -0.13         5.15 o                         
   6  -1   8          0.10          1.55         5.72 o                         
  -9   0   8          0.86         23.04        11.37 o                         
  -8   0   8        286.40        307.62        24.51 o                         
  -7   0   8        158.44        169.73        11.78 o                         
  -6   0   8          6.29          2.71         3.63 o                         
  -5   0   8        348.82        336.47        29.39 o                         
  -4   0   8          0.12          6.81         6.03 o                         
  -3   0   8         25.22         28.69         8.82 o                         
  -1   0   8       1913.64       1980.76        78.26 o                         
   0   0   8          0.06          6.41         3.75 o                         
   1   0   8        394.74        406.38        24.23 o                         
   2   0   8         59.32         70.57        12.53 o                         
   3   0   8         67.08         44.19        25.60 o                         
   4   0   8          7.15          3.94         4.75 o                         
   5   0   8          7.10          3.24         6.57 o                         
   6   0   8         10.14          7.43        12.37 o                         
 -10   1   8         17.86         33.64        16.94 o                         
  -9   1   8         76.69         84.91        16.32 o                         
  -8   1   8          2.72          6.28         5.20 o                         
  -7   1   8        178.86        183.89        17.40 o                         
  -6   1   8         21.34         37.27        11.14 o                         
  -5   1   8          0.50         11.99         7.89 o                         
  -4   1   8          0.81          2.61         3.17 o                         
  -3   1   8         23.51         24.51         9.74 o                         
  -2   1   8         18.72         26.60        11.14 o                         
  -1   1   8       1995.35       1942.57       109.73 o                         
   0   1   8        448.15        492.53        15.21 o                         
   1   1   8        195.10        183.86        11.92 o                         
   2   1   8          0.55          0.64         2.48 o                         
   3   1   8        106.09         23.11        51.93 o                         
   4   1   8        100.79         20.88        51.93 o                         
   5   1   8          0.01          4.56         5.88 o                         
 -10   2   8         14.31         29.77        14.69 o                         
  -9   2   8          7.68          3.46         3.84 o                         
  -8   2   8          2.40          2.55         6.34 o                         
  -7   2   8         60.10         52.51        13.07 o                         
  -5   2   8         36.29         40.91         9.51 o                         
  -4   2   8        246.76        211.13        11.23 o                         
  -3   2   8         44.64         44.93         5.57 o                         
  -2   2   8        352.06        387.51        26.83 o                         
  -1   2   8          0.69          4.95         6.57 o                         
   0   2   8        270.10        278.24        29.77 o                         
   1   2   8        960.62       1087.20       223.56 o                         
   2   2   8        234.70        255.42        26.99 o                         
   3   2   8         20.59          9.99        14.81 o                         
   4   2   8         22.06          4.74        12.68 o                         
   5   2   8          0.15          6.34         7.66 o                         
 -10   3   8         10.95         14.07         9.28 o                         
  -9   3   8         12.43         19.58         8.36 o                         
  -8   3   8          1.03          3.87         6.34 o                         
  -7   3   8         60.18         49.11        19.56 o                         
  -6   3   8         12.31         11.83         7.81 o                         
  -5   3   8        114.37        129.90        11.84 o                         
  -4   3   8          3.96          3.25         3.17 o                         
  -3   3   8         18.29         26.83        12.45 o                         
  -2   3   8          9.03          5.65         6.88 o                         
  -1   3   8         77.47         51.04        12.60 o                         
   0   3   8        173.30        158.92        22.12 o                         
   1   3   8        204.72        292.70        30.16 o                         
   2   3   8         90.60        122.80        20.65 o                         
   3   3   8         17.92         23.82        22.04 o                         
   4   3   8          1.60          2.55         4.49 o                         
 -10   4   8          8.25          8.68         5.08 o                         
  -9   4   8          4.26          7.50        11.45 o                         
  -8   4   8         63.70         97.75        18.56 o                         
  -7   4   8         58.03         70.60        16.55 o                         
  -6   4   8         72.14         55.83        12.84 o                         
  -5   4   8         64.24         42.54        22.31 o                         
  -4   4   8          3.35          6.42         9.28 o                         
  -3   4   8          1.32         23.59        11.83 o                         
  -2   4   8        156.40        168.58        20.80 o                         
  -1   4   8         34.53         43.15        16.78 o                         
   0   4   8         44.90         76.40        17.48 o                         
   1   4   8        142.53        117.78        19.56 o                         
   2   4   8         63.53         63.64        18.87 o                         
   3   4   8          9.08          5.57         8.58 o                         
 -10   5   8          0.24          0.77         4.95 o                         
  -9   5   8          5.46         14.00        10.90 o                         
  -8   5   8         52.13         68.36        18.64 o                         
  -7   5   8        275.07        259.14        30.39 o                         
  -6   5   8          1.53         10.98        11.91 o                         
  -5   5   8         13.66         28.54        13.07 o                         
  -4   5   8         18.21         33.02        14.31 o                         
  -3   5   8         18.44         13.76        10.05 o                         
  -2   5   8         39.80         59.85        15.31 o                         
  -1   5   8         79.54        146.93        23.04 o                         
   0   5   8        134.42        150.18        22.27 o                         
   1   5   8         98.15        151.49        25.67 o                         
   2   5   8          5.90         14.00        13.76 o                         
 -10   6   8          2.00          3.21         4.44 o                         
  -9   6   8          0.02          3.22         4.81 o                         
  -8   6   8          2.24          2.36         4.81 o                         
  -7   6   8         37.65         14.12        14.46 o                         
  -5   6   8          9.14         19.95        12.91 o                         
  -4   6   8         10.30          6.34         7.73 o                         
  -3   6   8         17.31         21.50        14.92 o                         
  -2   6   8        121.94        205.78        27.30 o                         
  -1   6   8         18.26         14.46        12.99 o                         
   0   6   8         11.55         22.19        12.30 o                         
   1   6   8          7.91         12.14        11.75 o                         
   2   6   8          0.73         22.19        14.92 o                         
 -10   7   8          0.63          9.36         9.74 o                         
  -9   7   8          0.78         10.89         9.16 o                         
  -8   7   8          0.93          3.98         4.87 o                         
  -7   7   8         16.66         19.87        14.62 o                         
  -6   7   8         10.53         31.78        17.71 o                         
  -5   7   8         14.26         34.26        17.71 o                         
  -4   7   8         12.79         29.08        15.23 o                         
  -3   7   8          7.18         27.30        16.55 o                         
  -2   7   8          0.20          5.80         8.04 o                         
  -1   7   8          7.04          3.02         8.20 o                         
   0   7   8          0.00         13.22        14.62 o                         
  -9   8   8          8.01          5.03         7.66 o                         
  -8   8   8         11.65         51.12        23.04 o                         
  -7   8   8          0.26         23.35        20.42 o                         
  -6   8   8         10.74         12.76        14.85 o                         
  -5   8   8         15.93         32.09        20.49 o                         
  -4   8   8          9.57          4.25         9.43 o                         
  -3   8   8          7.53         18.95        13.84 o                         
  -2   8   8         32.32         30.39        15.08 o                         
  -1   8   8         40.18         77.64        32.79 o                         
  -7   9   8          0.27         21.73        17.94 o                         
  -6   9   8          0.33         16.70        16.32 o                         
  -5   9   8         15.73         18.25        14.31 o                         
  -4   9   8         29.89         48.25        19.80 o                         
  -3   9   8          7.49          8.35        11.29 o                         
  -2   9   8         10.11         20.18        17.17 o                         
   0 -11   9         48.47         36.23        28.69 o                         
   1 -11   9         55.23         51.04        13.33 o                         
   2 -11   9          0.42          8.27        12.99 o                         
   4 -11   9         38.27         61.21        23.51 o                         
  -2 -10   9          0.05          3.12         4.24 o                         
  -1 -10   9          0.21          4.42         4.69 o                         
   0 -10   9         26.06         42.42        11.66 o                         
   1 -10   9         24.51         28.06         8.14 o                         
   2 -10   9        100.95        107.03        54.29 o                         
   3 -10   9          0.21          3.63         6.81 o                         
   4 -10   9         28.10         23.90        12.43 o                         
   5 -10   9          0.01          8.45        12.33 o                         
  -3  -9   9         92.53         76.30        15.97 o                         
  -2  -9   9         85.93         88.78        17.24 o                         
  -1  -9   9        396.85        369.93        44.74 o                         
   0  -9   9         16.22         23.98         7.94 o                         
   1  -9   9          4.55          6.88         4.52 o                         
   2  -9   9          1.26          2.56         3.23 o                         
   3  -9   9          2.25          2.01         7.73 o                         
   4  -9   9         47.33         43.20        14.26 o                         
   5  -9   9         12.54         11.88         7.99 o                         
   6  -9   9         43.71         50.50        23.35 o                         
  -5  -8   9         34.45         33.37        14.62 o                         
  -4  -8   9         40.98         37.69        12.37 o                         
  -3  -8   9        203.43        193.77        33.37 o                         
  -2  -8   9          0.29          3.53         5.15 o                         
  -1  -8   9          8.19         14.60         6.66 o                         
   0  -8   9         49.99         44.82         9.65 o                         
   1  -8   9         29.52         33.88         7.08 o                         
   2  -8   9        145.23        132.69        11.07 o                         
   3  -8   9        114.56        138.04        48.56 o                         
   4  -8   9         35.29         53.45        15.53 o                         
   5  -8   9         11.43         17.33         9.60 o                         
   6  -8   9         71.38         99.83        21.11 o                         
  -5  -7   9         16.71         14.77        13.69 o                         
  -4  -7   9         28.31         16.97         9.10 o                         
  -3  -7   9         19.98         23.04        10.52 o                         
  -2  -7   9          2.26         12.33         6.15 o                         
  -1  -7   9          1.57          1.70         4.41 o                         
   0  -7   9          1.24          6.57         4.18 o                         
   1  -7   9         45.64         47.71        30.16 o                         
   2  -7   9         12.86         18.67         8.17 o                         
   3  -7   9        140.41        154.86        13.29 o                         
   4  -7   9          5.11          5.10         3.87 o                         
   5  -7   9          0.89          7.38         6.58 o                         
   6  -7   9          1.05         12.14        10.75 o                         
  -6  -6   9        279.53        295.56        32.09 o                         
  -4  -6   9         31.14         56.22        14.38 o                         
  -3  -6   9         19.51         10.61         5.65 o                         
  -2  -6   9         68.23         68.63         9.65 o                         
  -1  -6   9         34.86         31.44         8.71 o                         
   0  -6   9        315.70        284.22        15.60 o                         
   1  -6   9        716.99        711.75        21.11 o                         
   2  -6   9       3020.76       3143.30        85.21 o                         
   3  -6   9         22.89         33.03         6.21 o                         
   4  -6   9         63.48         49.80        37.35 o                         
   5  -6   9         14.07         13.42         9.27 o                         
   6  -6   9         44.90         26.45        18.40 o                         
  -7  -5   9          1.21          5.49         9.67 o                         
  -6  -5   9        137.64        141.28        21.58 o                         
  -5  -5   9          8.52         21.19        11.83 o                         
  -3  -5   9        169.13        136.60        15.62 o                         
  -2  -5   9        424.09        419.91        22.12 o                         
  -1  -5   9         28.16         27.68         7.66 o                         
   0  -5   9        742.24        722.00        44.54 o                         
   1  -5   9        532.81        569.85        75.78 o                         
   2  -5   9         19.09         28.32         9.88 o                         
   3  -5   9          9.00         13.30         6.23 o                         
   4  -5   9          0.09          4.06         4.02 o                         
   5  -5   9         63.15         57.61        15.62 o                         
   6  -5   9         25.75         12.91        14.07 o                         
  -8  -4   9          9.74          5.10         9.98 o                         
  -7  -4   9         23.11         23.28        14.69 o                         
  -6  -4   9          4.88         13.84        10.36 o                         
  -5  -4   9        146.97        147.63        22.43 o                         
  -4  -4   9         79.65         59.31         7.11 o                         
  -3  -4   9        451.11        421.16        14.17 o                         
  -2  -4   9        209.49        181.28        12.96 o                         
  -1  -4   9         14.54         14.92         8.20 o                         
   0  -4   9        125.30        116.69        35.03 o                         
   1  -4   9          8.15          8.58         6.18 o                         
   2  -4   9         81.98         82.86        12.09 o                         
   3  -4   9        303.14        295.36        12.86 o                         
   4  -4   9        232.79        259.73        16.82 o                         
   5  -4   9         15.75          7.73        10.98 o                         
   6  -4   9         24.87         11.29        10.59 o                         
  -8  -3   9          2.56         15.70        15.70 o                         
  -7  -3   9         32.64         42.30        15.16 o                         
  -6  -3   9         85.16         98.67        18.17 o                         
  -5  -3   9        202.53        145.34        17.24 o                         
  -4  -3   9         45.71         40.84         5.86 o                         
  -3  -3   9        288.07        278.39        28.23 o                         
  -2  -3   9         27.99         47.56        17.86 o                         
   0  -3   9         61.73         56.61        26.22 o                         
   1  -3   9          0.11          2.63         2.80 o                         
   2  -3   9        278.91        256.13        14.21 o                         
   3  -3   9        220.03        235.95        12.09 o                         
   4  -3   9        158.69        134.82        15.17 o                         
   5  -3   9         13.63         19.80        13.38 o                         
   6  -3   9          0.36         11.21        12.76 o                         
  -9  -2   9         15.04         20.26        13.84 o                         
  -8  -2   9         21.18         35.73        14.69 o                         
  -7  -2   9          0.18         10.36         9.59 o                         
  -6  -2   9        604.35        617.80        53.51 o                         
  -5  -2   9          9.58          8.32         3.42 o                         
  -4  -2   9         39.31         45.93         9.28 o                         
  -3  -2   9          3.67          1.93         3.48 o                         
  -2  -2   9        391.11        378.38        21.58 o                         
  -1  -2   9         15.95         28.77        16.55 o                         
   1  -2   9          0.30          5.20         4.31 o                         
   2  -2   9          2.22          2.45         2.51 o                         
   3  -2   9          5.49          4.16         2.66 o                         
   4  -2   9        125.41        148.32        37.66 o                         
   5  -2   9          1.94          7.48         6.43 o                         
   6  -2   9         28.54          5.03         7.50 o                         
  -9  -1   9          0.03          5.41         8.43 o                         
  -8  -1   9         75.00         63.10        16.86 o                         
  -7  -1   9         57.62         88.85        16.47 o                         
  -6  -1   9          1.30          2.73         3.62 o                         
  -5  -1   9          0.80          1.70         4.56 o                         
  -4  -1   9        275.74        264.16        24.90 o                         
  -3  -1   9         33.44         39.36         9.59 o                         
  -2  -1   9        112.81        129.38        14.85 o                         
   0  -1   9          6.55         24.61         6.94 o                         
   1  -1   9         74.64         89.65        12.52 o                         
   2  -1   9         73.29         61.00        10.43 o                         
   3  -1   9          4.27          3.17         2.26 o                         
   4  -1   9          4.85          9.87         6.39 o                         
   5  -1   9          9.10          9.10        10.29 o                         
  -9   0   9         29.60         48.56        12.99 o                         
  -8   0   9          0.26          5.03         6.26 o                         
  -7   0   9          8.34         14.31         8.66 o                         
  -6   0   9         37.69         35.42        11.83 o                         
  -5   0   9        167.55        185.52        18.48 o                         
  -4   0   9        159.39        190.78        21.11 o                         
  -2   0   9         56.19         64.96        13.38 o                         
  -1   0   9         63.93         60.24        14.92 o                         
   0   0   9         33.11         25.25         5.58 o                         
   1   0   9          4.32          4.44         3.65 o                         
   2   0   9         14.64         10.37         5.33 o                         
   3   0   9        107.67         23.73        63.95 o                         
   4   0   9         24.27          5.26        19.99 o                         
   5   0   9         62.17         43.92        55.72 o                         
 -10   1   9         35.46         47.95        20.72 o                         
  -9   1   9          6.22         29.31        12.45 o                         
  -8   1   9         15.76         29.63         7.73 o                         
  -7   1   9         10.75         18.02        10.13 o                         
  -6   1   9        206.78        217.15        22.50 o                         
  -4   1   9          2.27          4.13         3.64 o                         
  -3   1   9          9.43          2.99         9.28 o                         
  -2   1   9         59.47         77.95        16.86 o                         
  -1   1   9        133.72        125.39        10.17 o                         
   0   1   9        107.97        110.20         9.05 o                         
   1   1   9         30.54          7.78        23.16 o                         
   2   1   9        133.28         10.18        57.61 o                         
   3   1   9         77.19         11.89        69.48 o                         
   4   1   9          9.13          5.42         5.61 o                         
 -10   2   9          3.50          6.81         8.27 o                         
  -9   2   9         34.63         39.13         8.77 o                         
  -8   2   9         10.28         12.22        10.21 o                         
  -7   2   9          1.92          5.18         6.73 o                         
  -6   2   9        146.14        176.32        20.65 o                         
  -5   2   9         59.77         56.37        11.83 o                         
  -4   2   9         20.81         23.34         5.82 o                         
  -3   2   9          4.40          2.94         2.40 o                         
  -2   2   9          4.15         12.76        12.60 o                         
  -1   2   9         44.26         51.81        15.16 o                         
   0   2   9         86.19         99.68        19.64 o                         
   1   2   9          4.48         26.14        11.37 o                         
   2   2   9        112.47         20.66        47.56 o                         
   3   2   9         22.90         14.46        19.06 o                         
   4   2   9          2.38         12.37        12.99 o                         
 -10   3   9          1.50         10.13         9.05 o                         
  -9   3   9          0.23          4.02         7.58 o                         
  -8   3   9         63.32         69.91        15.93 o                         
  -7   3   9         76.88        112.05        19.02 o                         
  -6   3   9         50.99         66.20        15.23 o                         
  -5   3   9          9.02          8.63         6.46 o                         
  -4   3   9          0.10          0.71         4.83 o                         
  -3   3   9          8.21         21.11        13.84 o                         
  -2   3   9         68.43         84.06        17.94 o                         
  -1   3   9         29.57         37.58        15.62 o                         
   0   3   9        725.05        838.19        45.78 o                         
   1   3   9          3.27          8.12        12.06 o                         
   2   3   9         42.61         61.56        20.49 o                         
   3   3   9         11.54          6.88         6.42 o                         
 -10   4   9         45.45         53.41        15.86 o                         
  -9   4   9          0.61          4.49         9.13 o                         
  -8   4   9         55.85         49.41        13.92 o                         
  -7   4   9          5.24         22.81        13.76 o                         
  -6   4   9          6.10         12.06        11.91 o                         
  -5   4   9         39.93         52.28        14.92 o                         
  -4   4   9          4.55         21.58        13.84 o                         
  -3   4   9        195.22        266.72        27.53 o                         
  -2   4   9          3.48         12.99        10.83 o                         
  -1   4   9        109.22        131.23        21.19 o                         
   0   4   9         67.78         81.12        18.71 o                         
   1   4   9         40.69         42.61        17.40 o                         
   2   4   9          3.66         11.37        10.83 o                         
   3   4   9          2.49         11.68        12.22 o                         
 -10   5   9          9.44         12.76        11.14 o                         
  -9   5   9          0.57         10.52        12.22 o                         
  -8   5   9          2.25         14.23        12.14 o                         
  -7   5   9         10.09         11.06        10.98 o                         
  -6   5   9         22.55         39.21        15.85 o                         
  -5   5   9         88.46        132.93        22.81 o                         
  -4   5   9          3.50          1.62         7.11 o                         
  -3   5   9          9.26         28.07        15.00 o                         
  -2   5   9         16.47         19.72        14.54 o                         
  -1   5   9         15.05          7.19         8.89 o                         
   0   5   9         50.25         40.60        16.32 o                         
   1   5   9          6.27         12.22        14.54 o                         
   2   5   9         33.18         36.73        20.26 o                         
  -9   6   9          7.42          2.63         6.57 o                         
  -8   6   9          2.01         13.38        11.06 o                         
  -7   6   9          2.47         13.84        13.53 o                         
  -5   6   9         30.30         35.96        19.95 o                         
  -4   6   9          1.02         18.10        15.16 o                         
  -3   6   9          1.39         23.28        16.86 o                         
  -2   6   9          3.04          7.58         9.74 o                         
  -1   6   9         27.00         42.69        18.48 o                         
   0   6   9          1.38         17.79        13.69 o                         
   1   6   9         69.87         97.98        37.74 o                         
  -9   7   9         18.28         25.98        16.08 o                         
  -8   7   9         48.08         93.57        24.98 o                         
  -7   7   9          3.76          4.49         9.43 o                         
  -6   7   9         20.19         60.63        25.67 o                         
  -5   7   9         25.79         55.06        23.74 o                         
  -4   7   9          0.85         21.19        14.92 o                         
  -3   7   9          0.92         26.68        18.64 o                         
  -2   7   9          0.85         10.13        10.67 o                         
  -1   7   9          0.64         11.83        11.83 o                         
   0   7   9         16.76         19.72        14.92 o                         
  -8   8   9         87.92         71.69        32.25 o                         
  -7   8   9         13.50         14.92        17.48 o                         
  -6   8   9         16.19         31.71        23.04 o                         
  -5   8   9          4.45          5.49        10.05 o                         
  -4   8   9         16.51         19.72        14.23 o                         
  -3   8   9         30.01         42.76        18.71 o                         
  -2   8   9          1.89          8.12         8.58 o                         
  -7   9   9          3.84         11.68        16.94 o                         
  -6   9   9         16.91         42.07        24.13 o                         
  -5   9   9         20.49         34.49        22.35 o                         
  -4   9   9          1.10         24.36        19.64 o                         
   1 -11  10          5.18         17.79        12.84 o                         
   2 -11  10         32.51         22.12        27.45 o                         
   3 -11  10          4.71          7.73         7.58 o                         
  -2 -10  10          3.92          6.56         5.41 o                         
  -1 -10  10         77.39         56.22        18.06 o                         
   0 -10  10         48.15         45.95        12.17 o                         
   1 -10  10          0.84          2.10         3.47 o                         
   2 -10  10         16.32         25.75        19.87 o                         
   3 -10  10          6.97          7.89         9.36 o                         
   4 -10  10         26.14         30.88        13.95 o                         
  -3  -9  10          4.13          5.55         6.03 o                         
  -2  -9  10          1.22          3.44         4.81 o                         
  -1  -9  10          1.00          5.33         6.72 o                         
   0  -9  10          4.05         11.87         7.69 o                         
   1  -9  10         88.03        107.28        13.51 o                         
   2  -9  10         10.39          3.58         5.46 o                         
   3  -9  10         79.06         85.45        29.93 o                         
   4  -9  10          7.80         13.37         9.30 o                         
   5  -9  10         33.15         43.64        21.29 o                         
  -4  -8  10         28.80         28.78        10.74 o                         
  -3  -8  10         16.09         25.67        11.52 o                         
  -2  -8  10          0.66         15.46         6.76 o                         
  -1  -8  10         21.86         11.68         8.82 o                         
   0  -8  10          0.87          9.97         6.92 o                         
   1  -8  10         22.79         30.73        10.67 o                         
   2  -8  10        139.41        142.34        37.38 o                         
   3  -8  10        195.42        204.26        20.75 o                         
   4  -8  10          2.64         10.29        13.22 o                         
   5  -8  10          0.50          7.23         6.02 o                         
  -5  -7  10          8.69         14.65         8.89 o                         
  -4  -7  10          1.03          6.48         6.91 o                         
  -3  -7  10          6.54          8.08         5.96 o                         
  -2  -7  10         20.98         25.76         8.64 o                         
  -1  -7  10        289.03        286.52        19.34 o                         
   0  -7  10          3.24          7.56         4.79 o                         
   1  -7  10        830.30        771.05        26.68 o                         
   2  -7  10         26.08         28.76         5.93 o                         
   3  -7  10          0.31          3.37         4.04 o                         
   4  -7  10          2.23          6.54         5.94 o                         
   5  -7  10         34.39         24.70        11.24 o                         
   6  -7  10          8.60          2.47         7.19 o                         
  -6  -6  10          2.27          0.85         7.81 o                         
  -5  -6  10          0.32          5.34         8.97 o                         
  -4  -6  10         41.37         47.09        14.15 o                         
  -3  -6  10         13.99          5.34         4.33 o                         
  -2  -6  10          5.98          6.10         3.90 o                         
  -1  -6  10         94.18        103.24        13.09 o                         
   0  -6  10          2.31          4.28         4.76 o                         
   1  -6  10          0.49          3.74         4.81 o                         
   2  -6  10          4.56          6.17         3.55 o                         
   3  -6  10          2.74          4.65         3.34 o                         
   4  -6  10          0.56          4.25         4.18 o                         
   5  -6  10        107.80        157.51        33.41 o                         
   6  -6  10         23.09         13.76        13.76 o                         
  -7  -5  10          7.29         41.99        22.89 o                         
  -6  -5  10         12.25         18.25        13.92 o                         
  -4  -5  10          2.38         19.64         8.97 o                         
  -3  -5  10        211.48        212.35        18.02 o                         
  -2  -5  10         42.09         40.37        12.53 o                         
  -1  -5  10        148.93        144.12        19.18 o                         
   0  -5  10         44.36         51.43        10.13 o                         
   1  -5  10        586.14        675.45        26.86 o                         
   2  -5  10        159.31        173.95        18.33 o                         
   3  -5  10        626.09        628.72        66.83 o                         
   4  -5  10         36.15         36.08        12.74 o                         
   5  -5  10         35.68         68.75        20.72 o                         
   6  -5  10          0.21          2.63         7.66 o                         
  -7  -4  10         50.74         76.64        18.33 o                         
  -6  -4  10         29.39         26.14        12.68 o                         
  -5  -4  10         60.82         40.13        13.15 o                         
  -4  -4  10        195.61        158.68        29.62 o                         
  -3  -4  10         59.50         58.88         9.37 o                         
  -2  -4  10          0.19          0.93         4.56 o                         
  -1  -4  10        125.82        134.01        36.04 o                         
   0  -4  10        729.64        680.13        33.33 o                         
   1  -4  10         94.67         90.17        25.02 o                         
   2  -4  10        390.21        473.55        27.03 o                         
   3  -4  10          1.10          4.97         2.88 o                         
   4  -4  10         14.99         14.20         8.12 o                         
   5  -4  10          0.11          5.49        10.52 o                         
   6  -4  10          1.56         14.62        15.47 o                         
  -8  -3  10          0.10         20.34        15.93 o                         
  -7  -3  10         20.70         31.40        12.60 o                         
  -6  -3  10        500.51        525.47        34.80 o                         
  -5  -3  10         13.88         17.27         7.63 o                         
  -4  -3  10          4.99          2.17         5.10 o                         
  -3  -3  10          0.83          2.17         5.49 o                         
  -1  -3  10       1017.84        980.79        51.19 o                         
   0  -3  10         89.28         95.66        37.43 o                         
   1  -3  10         56.93         56.36        10.18 o                         
   2  -3  10        355.70        372.43        19.28 o                         
   3  -3  10         69.61         64.28        13.53 o                         
   4  -3  10          1.84          4.43         5.05 o                         
   5  -3  10         15.71          3.79         8.27 o                         
  -8  -2  10          0.96         10.98        11.14 o                         
  -7  -2  10         15.19         16.16        13.61 o                         
  -6  -2  10         20.02         22.11         9.51 o                         
  -5  -2  10        160.32        156.31        11.32 o                         
  -4  -2  10        210.14        202.22        17.48 o                         
  -2  -2  10        109.16        129.22        15.00 o                         
  -1  -2  10         31.25         41.29        18.40 o                         
   1  -2  10         16.13         10.22         5.92 o                         
   2  -2  10         52.52         53.40        10.46 o                         
   3  -2  10         85.27         89.76        14.67 o                         
   4  -2  10          0.97         10.57         6.83 o                         
   5  -2  10         48.34         48.60        39.25 o                         
  -9  -1  10          0.01          6.73         6.26 o                         
  -8  -1  10          1.26         14.77        13.46 o                         
  -7  -1  10          1.06         11.14         9.20 o                         
  -6  -1  10         14.77         10.29         8.12 o                         
  -5  -1  10         36.04         39.67        13.38 o                         
  -4  -1  10         76.60        105.56        15.39 o                         
  -3  -1  10          9.74         10.29         7.27 o                         
  -2  -1  10        124.17        137.73        16.24 o                         
   0  -1  10         17.67         23.86         7.83 o                         
   1  -1  10         41.45         58.40        11.07 o                         
   2  -1  10         58.64         85.97        11.99 o                         
   3  -1  10        559.88        632.72        51.19 o                         
   4  -1  10          1.12         12.35        12.60 o                         
   5  -1  10         86.03         15.82        65.77 o                         
  -9   0  10         14.84         18.02        12.68 o                         
  -8   0  10         16.40         38.74        15.31 o                         
  -7   0  10         28.14         24.82        11.45 o                         
  -6   0  10         47.15         59.31        12.53 o                         
  -5   0  10          1.42          5.80         7.27 o                         
  -4   0  10        357.93        373.82        25.06 o                         
  -3   0  10         76.38         72.38        13.15 o                         
  -2   0  10         28.38         39.21        11.60 o                         
  -1   0  10        103.36        113.96         8.96 o                         
   0   0  10         51.02         52.65         8.09 o                         
   1   0  10         81.94         52.54         9.86 o                         
   2   0  10        125.51        121.32        25.26 o                         
   3   0  10         42.54         53.75        16.24 o                         
   4   0  10          3.19         16.70         9.43 o                         
  -9   1  10          8.14         21.42        10.75 o                         
  -8   1  10          1.91          7.19         6.34 o                         
  -7   1  10         31.49         43.61        13.07 o                         
  -6   1  10         16.56         25.75        12.84 o                         
  -5   1  10         31.78         33.10        11.52 o                         
  -4   1  10          8.68          4.36         7.66 o                         
  -3   1  10          7.85          3.33         5.95 o                         
  -2   1  10         21.68         27.45         5.65 o                         
  -1   1  10        289.10        301.28        27.14 o                         
   0   1  10        164.33         11.45         5.80 o                         
   1   1  10         26.48          4.14        10.25 o                         
   2   1  10        100.76         36.21        65.38 o                         
   3   1  10          4.19          3.00         9.36 o                         
   4   1  10          2.15          2.47         6.88 o                         
  -9   2  10         15.57         33.72        11.14 o                         
  -8   2  10          3.14          6.11         7.35 o                         
  -7   2  10         39.79         52.35        13.84 o                         
  -6   2  10          2.92          5.95         9.98 o                         
  -5   2  10          6.04          8.43         7.89 o                         
  -4   2  10        140.13        138.80        15.31 o                         
  -2   2  10        106.18         85.99        17.48 o                         
  -1   2  10         28.82         44.39        18.79 o                         
   0   2  10         30.69         39.67        14.62 o                         
   1   2  10         32.77         49.34        17.01 o                         
   2   2  10          0.00          9.51        11.21 o                         
   3   2  10         13.40         22.19        16.47 o                         
  -9   3  10         29.04         20.80        13.61 o                         
  -8   3  10         12.93         12.45        10.36 o                         
  -7   3  10          1.65         10.29         9.28 o                         
  -6   3  10          7.40         23.66        13.61 o                         
  -5   3  10          4.84         11.14        10.13 o                         
  -4   3  10         14.31         23.74        12.68 o                         
  -3   3  10        604.92        695.05        43.15 o                         
  -2   3  10        324.60        370.65        33.25 o                         
  -1   3  10        167.97        181.42        27.84 o                         
   0   3  10         19.86         27.14        13.61 o                         
   1   3  10         80.06         89.55        20.72 o                         
   2   3  10         39.64         45.86        17.94 o                         
  -9   4  10          0.02         19.02        12.91 o                         
  -8   4  10          4.50          4.87         5.95 o                         
  -7   4  10         17.54         25.83        13.53 o                         
  -6   4  10         26.03         25.60        12.30 o                         
  -5   4  10          0.01         -0.70         5.88 o                         
  -4   4  10         49.97         52.35        15.16 o                         
  -3   4  10         31.76         16.32        11.68 o                         
  -2   4  10         68.43         77.02        18.87 o                         
  -1   4  10        303.47        369.02        35.57 o                         
   0   4  10         23.59         61.17        21.73 o                         
   1   4  10          7.14         48.95        17.63 o                         
   2   4  10          4.52         13.30        11.91 o                         
  -9   5  10         35.89         58.54        22.19 o                         
  -8   5  10          4.29          3.40         8.35 o                         
  -7   5  10         24.30         40.29        18.87 o                         
  -6   5  10         12.31         26.52        15.00 o                         
  -4   5  10          0.00         11.29        13.30 o                         
  -3   5  10         17.16         34.10        15.54 o                         
  -2   5  10         20.75         43.46        21.58 o                         
  -1   5  10        172.52        195.11        33.18 o                         
   0   5  10          2.72         18.10        13.15 o                         
   1   5  10          5.03         13.69        18.02 o                         
  -9   6  10          1.19          9.67         8.27 o                         
  -8   6  10         49.33         46.63        16.78 o                         
  -7   6  10          5.04         14.85        14.69 o                         
  -6   6  10          0.56          2.94         8.66 o                         
  -5   6  10          0.00         10.05        13.61 o                         
  -4   6  10         58.21         90.63        24.90 o                         
  -3   6  10         14.61         31.32        19.49 o                         
  -2   6  10          0.75         14.46        17.48 o                         
  -1   6  10          0.78          7.27         8.66 o                         
   0   6  10         73.65        113.75        44.85 o                         
  -8   7  10         31.85         22.35        16.01 o                         
  -7   7  10          0.35          3.94         9.51 o                         
  -6   7  10          6.12         18.56        20.18 o                         
  -5   7  10          0.99          7.35        17.94 o                         
  -4   7  10          0.12          7.89        11.21 o                         
  -3   7  10         11.26         24.05        18.64 o                         
  -2   7  10          4.42         21.88        17.24 o                         
  -6   8  10          0.00          1.62         9.98 o                         
  -4   8  10         13.37         15.23        15.70 o                         
  -1 -10  11          0.17         10.10         8.12 o                         
   0 -10  11          1.87          7.55         6.41 o                         
   1 -10  11         80.24         58.74        28.77 o                         
   2 -10  11         10.09          8.51        14.00 o                         
   3 -10  11         46.90         64.65        37.58 o                         
  -3  -9  11          0.47          7.35         6.73 o                         
  -2  -9  11         54.03         59.92        28.69 o                         
  -1  -9  11         93.77         96.45        16.80 o                         
   0  -9  11          2.24          9.42         7.17 o                         
   1  -9  11        220.63        251.10        60.41 o                         
   2  -9  11          9.45         13.98        10.52 o                         
   3  -9  11         20.29         13.30         6.67 o                         
   4  -9  11          1.08          1.99         3.86 o                         
  -4  -8  11          0.94          3.40         6.24 o                         
  -3  -8  11          4.30         11.92         8.61 o                         
  -2  -8  11         54.15         68.97        14.22 o                         
  -1  -8  11        136.37        144.15        18.74 o                         
   0  -8  11        282.68        299.31        20.40 o                         
   1  -8  11         22.60         27.60         7.74 o                         
   2  -8  11         12.25          6.97         7.28 o                         
   3  -8  11          0.22         -0.45         3.96 o                         
   4  -8  11         34.78         69.44        29.62 o                         
   5  -8  11         14.25         10.13         7.54 o                         
  -5  -7  11         37.07         26.16        15.97 o                         
  -4  -7  11         58.47         75.17        16.39 o                         
  -3  -7  11        205.59        208.32        18.52 o                         
  -2  -7  11          0.62          5.13         7.39 o                         
  -1  -7  11         24.66         14.23         6.35 o                         
   0  -7  11         40.91         43.61         9.42 o                         
   1  -7  11         19.46         20.05         6.75 o                         
   2  -7  11         80.85         74.08        31.16 o                         
   3  -7  11          5.75          6.17         5.75 o                         
   4  -7  11         88.35         98.04        17.42 o                         
   5  -7  11         14.72         13.32         8.64 o                         
  -5  -6  11        129.74        169.20        22.81 o                         
  -4  -6  11          1.10         -0.39         5.03 o                         
  -3  -6  11         16.00         16.39         9.36 o                         
  -2  -6  11          3.17          4.69         4.05 o                         
  -1  -6  11        227.17        248.04        36.15 o                         
   0  -6  11        246.88        251.16        17.44 o                         
   1  -6  11         57.36         61.29         9.82 o                         
   2  -6  11         84.50        102.13         8.34 o                         
   3  -6  11         19.15         29.96         9.17 o                         
   4  -6  11         97.10        101.69        20.29 o                         
   5  -6  11          2.73         19.72        16.01 o                         
  -6  -5  11          5.81         22.04        15.54 o                         
  -5  -5  11         13.87         41.45        14.00 o                         
  -4  -5  11          0.27         13.07         9.20 o                         
  -3  -5  11          0.77          3.17         5.41 o                         
  -2  -5  11          5.54          2.91         3.80 o                         
  -1  -5  11          0.66          2.04         3.67 o                         
   0  -5  11         78.35         49.02        19.12 o                         
   1  -5  11        141.33        179.46        17.13 o                         
   2  -5  11          2.14          8.10         4.66 o                         
   3  -5  11          0.41          3.24         4.06 o                         
   4  -5  11          3.47          5.03         4.84 o                         
   5  -5  11          0.45         10.52        10.36 o                         
  -7  -4  11         37.40         35.80        18.79 o                         
  -6  -4  11         21.95         44.00        17.40 o                         
  -4  -4  11          8.25          7.38         3.24 o                         
  -3  -4  11          3.21          6.81         4.61 o                         
  -2  -4  11        149.06        127.13        38.20 o                         
  -1  -4  11        295.62        309.09        50.81 o                         
   0  -4  11       1087.22       1190.90        53.28 o                         
   1  -4  11         83.29         74.16        12.41 o                         
   2  -4  11         49.71         73.54        13.19 o                         
   3  -4  11          0.45          3.34         2.79 o                         
   4  -4  11         18.93          2.17         6.19 o                         
   5  -4  11          1.04         10.75        11.37 o                         
  -8  -3  11        100.61         86.46        33.64 o                         
  -7  -3  11         12.62         39.05        17.17 o                         
  -6  -3  11         32.91         34.49        12.91 o                         
  -5  -3  11         23.57         26.74         9.05 o                         
  -4  -3  11         80.57         60.94        30.93 o                         
  -3  -3  11          2.86          1.78         4.64 o                         
  -2  -3  11        509.13        540.08        36.35 o                         
  -1  -3  11         83.99        106.25        34.03 o                         
   0  -3  11        191.89        172.60        44.62 o                         
   1  -3  11          3.59          6.60         5.25 o                         
   2  -3  11          2.42          8.44         4.93 o                         
   3  -3  11          5.33         11.29         4.41 o                         
   4  -3  11         31.26         10.75        10.55 o                         
   5  -3  11         25.00         21.42        15.39 o                         
  -8  -2  11          1.61          9.51        10.83 o                         
  -7  -2  11         21.51         31.55        14.46 o                         
  -6  -2  11         21.08         32.94        12.60 o                         
  -5  -2  11        190.22        203.38        17.71 o                         
  -4  -2  11        234.82        253.18        21.81 o                         
  -3  -2  11          0.12         10.13         7.81 o                         
  -2  -2  11        194.90        209.88        43.85 o                         
  -1  -2  11         19.18         15.70         7.11 o                         
   0  -2  11         72.98         94.03        13.22 o                         
   1  -2  11         63.37         53.14        12.22 o                         
   2  -2  11        200.66         22.81        69.21 o                         
   3  -2  11         12.81         13.52         9.12 o                         
   4  -2  11          8.89         15.42         8.44 o                         
  -8  -1  11          3.42         10.67        11.29 o                         
  -7  -1  11         53.16         55.68        15.16 o                         
  -6  -1  11         19.46         18.71         8.82 o                         
  -5  -1  11         45.79         53.98        11.29 o                         
  -4  -1  11         48.79         61.32        14.77 o                         
  -3  -1  11          2.29          7.19         6.26 o                         
  -2  -1  11         55.89         66.58        15.16 o                         
   0  -1  11         83.55         70.54        10.62 o                         
   1  -1  11        137.15        148.46        16.13 o                         
   2  -1  11          6.91          6.99         3.59 o                         
   3  -1  11         19.46          4.77         8.43 o                         
   4  -1  11          3.30          6.97         6.54 o                         
  -9   0  11          0.40         28.07        20.88 o                         
  -8   0  11         90.85        127.60        20.65 o                         
  -7   0  11          6.09          5.26         5.57 o                         
  -6   0  11          0.81         -0.46         3.87 o                         
  -5   0  11         15.83         10.36         9.59 o                         
  -4   0  11        126.22        136.10        19.64 o                         
  -3   0  11          0.69          3.40         5.72 o                         
  -2   0  11          6.57         10.05         7.81 o                         
  -1   0  11         43.38         26.60        13.92 o                         
   0   0  11          0.01          7.10         5.89 o                         
   1   0  11          0.48          6.69         5.70 o                         
   2   0  11         56.02         25.65        20.14 o                         
   3   0  11          0.16         -0.23         7.35 o                         
  -9   1  11          4.12          3.71         8.35 o                         
  -8   1  11          0.77         11.21        10.83 o                         
  -7   1  11          5.21         12.45         9.13 o                         
  -6   1  11         56.24         46.24        14.62 o                         
  -5   1  11          0.26          3.63         6.57 o                         
  -4   1  11          1.89         18.48        12.14 o                         
  -3   1  11         34.29         22.66        11.99 o                         
  -2   1  11         25.36         25.29        11.60 o                         
  -1   1  11        114.76        121.14         9.68 o                         
   0   1  11         90.59         98.98        20.34 o                         
   1   1  11          7.86         13.76        17.17 o                         
   2   1  11          0.14         13.30        19.95 o                         
   3   1  11          0.10         12.37        13.15 o                         
  -8   2  11          6.13         21.42        11.83 o                         
  -7   2  11          6.17         26.06        13.76 o                         
  -6   2  11         30.72         54.91        16.32 o                         
  -5   2  11         68.75         91.95        19.33 o                         
  -4   2  11          3.90          2.01         6.19 o                         
  -2   2  11        174.75        220.78        27.53 o                         
  -1   2  11          6.52          6.50        10.67 o                         
   0   2  11         31.53         27.68        15.31 o                         
   1   2  11         23.90         40.29        18.71 o                         
   2   2  11         29.19         27.14        20.03 o                         
  -8   3  11         20.89         30.62        14.46 o                         
  -7   3  11          8.92          5.80         9.20 o                         
  -6   3  11          0.78         12.53         9.90 o                         
  -5   3  11         10.60         48.95        15.70 o                         
  -4   3  11          0.40          5.88         7.50 o                         
  -3   3  11         50.33         52.04        18.25 o                         
  -2   3  11         86.18        138.19        26.14 o                         
  -1   3  11         19.55         33.79        17.09 o                         
   0   3  11          0.33         15.00        15.93 o                         
   1   3  11         23.11         44.70        16.78 o                         
   2   3  11         10.44         23.82        16.70 o                         
  -9   4  11          0.22          7.50         8.89 o                         
  -8   4  11          7.99         24.90        14.31 o                         
  -7   4  11          1.09         10.90         9.98 o                         
  -6   4  11          1.49         11.68        12.53 o                         
  -5   4  11          1.00         12.76        10.67 o                         
  -4   4  11          4.73         14.31        12.76 o                         
  -3   4  11         24.99         15.70        13.53 o                         
  -2   4  11          0.93         23.74        15.31 o                         
  -1   4  11          5.08         16.94        14.38 o                         
   0   4  11          0.41         28.46        18.56 o                         
   1   4  11          1.53          2.71         6.96 o                         
  -9   5  11         33.33         50.11        24.51 o                         
  -8   5  11          5.38          1.93         5.95 o                         
  -7   5  11          0.11          5.57        11.99 o                         
  -6   5  11          0.26         -3.33         7.73 o                         
  -4   5  11         43.60         54.05        22.81 o                         
  -3   5  11          2.25          7.11         9.51 o                         
  -2   5  11        104.64        104.17        26.14 o                         
  -1   5  11         42.24         28.92        18.25 o                         
   0   5  11         23.91         30.24        19.41 o                         
  -8   6  11          0.65          2.94         6.65 o                         
  -7   6  11          8.54         29.23        18.33 o                         
  -6   6  11          0.21          5.88         8.97 o                         
  -5   6  11         38.20         93.49        29.70 o                         
  -4   6  11          2.16         10.29        11.06 o                         
  -3   6  11          4.50         14.77        14.46 o                         
  -2   6  11         81.85         91.95        41.37 o                         
  -7   7  11         18.69         52.74        28.30 o                         
  -6   7  11          0.16          2.47        10.44 o                         
  -5   7  11          3.45         12.68        15.23 o                         
  -4   7  11         10.00          6.96        14.69 o                         
  -3   7  11          0.03         23.43        21.96 o                         
  -2  -9  12         37.02         40.89        16.22 o                         
  -1  -9  12          4.17          5.94         6.33 o                         
   0  -9  12         24.52         26.91        12.03 o                         
   1  -9  12          1.08          9.82         9.74 o                         
   2  -9  12          5.31          4.02         5.38 o                         
   3  -9  12         60.85         97.47        34.02 o                         
  -3  -8  12        110.34         91.48        29.61 o                         
  -2  -8  12         21.54         25.33        11.37 o                         
  -1  -8  12         37.74         38.87        12.12 o                         
   0  -8  12          2.36         14.39         8.16 o                         
   1  -8  12          8.38         15.78        10.52 o                         
   2  -8  12         24.73         23.94        14.67 o                         
   3  -8  12         39.77         37.62        12.02 o                         
  -4  -7  12          0.27          8.24         5.76 o                         
  -3  -7  12         50.67         56.87        13.09 o                         
  -2  -7  12         65.62         51.62        12.43 o                         
  -1  -7  12         65.08         70.45        13.15 o                         
   0  -7  12         19.50         22.84         7.25 o                         
   1  -7  12         53.01         50.87         9.03 o                         
   2  -7  12          0.19          7.48         6.22 o                         
   3  -7  12         51.05         66.75        17.03 o                         
   4  -7  12          3.90         12.39         8.57 o                         
  -5  -6  12         14.05         44.31        22.19 o                         
  -4  -6  12          6.57         16.24        11.45 o                         
  -3  -6  12         25.06         35.03        10.90 o                         
  -2  -6  12         56.59         66.86        11.32 o                         
  -1  -6  12         50.34         55.30        10.78 o                         
   0  -6  12        219.02        253.92        17.29 o                         
   1  -6  12        183.20        201.17        28.84 o                         
   2  -6  12          5.22          6.74         6.30 o                         
   3  -6  12          0.90          4.14         3.32 o                         
   4  -6  12          3.16         12.39         7.62 o                         
  -5  -5  12         15.16         14.07        13.46 o                         
  -4  -5  12          0.63         14.46        10.98 o                         
  -3  -5  12         66.91         81.83        19.87 o                         
  -2  -5  12          0.03          3.94         2.97 o                         
  -1  -5  12        582.69        556.17        47.40 o                         
   0  -5  12        219.97        244.76        35.63 o                         
   1  -5  12         35.23         34.17        13.61 o                         
   2  -5  12          0.37          3.11         3.40 o                         
   3  -5  12         45.01         38.17        12.00 o                         
   4  -5  12         22.22         10.59        12.06 o                         
  -7  -4  12          0.96          1.93         6.57 o                         
  -6  -4  12         17.94         46.71        17.01 o                         
  -5  -4  12         23.70         23.59        12.22 o                         
  -4  -4  12          0.51          1.40         2.19 o                         
  -3  -4  12         14.72         15.23         7.67 o                         
  -2  -4  12         12.68         17.71        13.69 o                         
  -1  -4  12        102.39        122.42        48.02 o                         
   0  -4  12         56.17         61.94        29.70 o                         
   1  -4  12          0.80          5.98         4.23 o                         
   2  -4  12         14.52          9.18         5.41 o                         
   3  -4  12        107.71        132.43        19.41 o                         
   4  -4  12         31.52         18.87        14.54 o                         
  -7  -3  12          0.11         18.48        15.62 o                         
  -6  -3  12          1.46         17.63        15.08 o                         
  -5  -3  12         65.17         54.98        21.81 o                         
  -4  -3  12         10.33          6.50        14.69 o                         
  -3  -3  12         43.36         42.15        21.03 o                         
  -2  -3  12         33.83         47.64        27.07 o                         
  -1  -3  12        213.24        207.32        43.31 o                         
   0  -3  12        104.39        166.70        26.45 o                         
   1  -3  12        543.84        568.31        23.22 o                         
   2  -3  12         13.45          9.35         4.54 o                         
   3  -3  12         56.62         23.31        30.39 o                         
   4  -3  12          1.24          7.44         7.16 o                         
  -8  -2  12         10.29         10.52         9.82 o                         
  -7  -2  12         16.69         10.52        10.29 o                         
  -6  -2  12         69.31         93.65        19.95 o                         
  -5  -2  12         36.35         32.25        11.14 o                         
  -4  -2  12          0.76          9.05         8.04 o                         
  -3  -2  12          0.09         13.84        12.84 o                         
  -2  -2  12        169.61        148.17        41.60 o                         
  -1  -2  12         89.91         92.49        32.87 o                         
   0  -2  12         64.39        107.34        14.62 o                         
   1  -2  12         14.50         30.21        12.03 o                         
   2  -2  12         15.18         23.53         9.01 o                         
   3  -2  12          1.20         12.14         8.88 o                         
  -8  -1  12         96.00        121.41        45.01 o                         
  -7  -1  12          1.65          2.63         7.04 o                         
  -6  -1  12          0.04          6.42         7.04 o                         
  -5  -1  12          9.38          9.05         7.35 o                         
  -4  -1  12          2.52         14.85        10.67 o                         
  -3  -1  12        360.66        438.85        33.18 o                         
  -2  -1  12         14.73         31.09        13.15 o                         
  -1  -1  12          6.49          7.42         7.73 o                         
   0  -1  12        204.88        224.64        17.89 o                         
   1  -1  12         17.33          8.12        13.30 o                         
   2  -1  12         11.52          9.70         6.28 o                         
   3  -1  12         19.49         18.87        26.52 o                         
  -8   0  12         24.06         24.67        14.46 o                         
  -7   0  12         68.93         67.05        14.92 o                         
  -6   0  12        109.93        123.58        18.79 o                         
  -5   0  12        151.96        131.62        19.26 o                         
  -4   0  12         33.56         39.90        14.46 o                         
  -3   0  12         29.81         50.03        16.63 o                         
  -2   0  12         22.13         21.76         6.26 o                         
  -1   0  12         55.18         63.34         9.43 o                         
   0   0  12         36.92         58.08        27.61 o                         
   1   0  12         62.80         72.30        35.80 o                         
   2   0  12          4.01         13.69        19.41 o                         
  -8   1  12          9.48         10.83         8.58 o                         
  -7   1  12         24.44         39.83        17.24 o                         
  -6   1  12         29.06         61.56        15.62 o                         
  -5   1  12         38.36         42.53        18.10 o                         
  -4   1  12         75.71         78.96        16.63 o                         
  -3   1  12         97.33        146.31        22.66 o                         
  -1   1  12         26.22         56.53        18.02 o                         
   0   1  12         42.96         96.43        23.90 o                         
   1   1  12        118.77        129.84        67.20 o                         
   2   1  12          0.06         11.99        10.90 o                         
  -8   2  12         20.05         23.20        12.60 o                         
  -7   2  12          0.80          4.87         6.73 o                         
  -6   2  12         56.74         53.05        18.25 o                         
  -5   2  12         15.78         12.99         9.05 o                         
  -4   2  12         56.25         79.03        16.63 o                         
  -2   2  12         14.77         10.29        12.22 o                         
   0   2  12         84.52        113.91        26.99 o                         
   1   2  12         33.79         43.46        32.25 o                         
  -8   3  12          7.75         18.79        12.99 o                         
  -7   3  12          2.38          8.82        10.75 o                         
  -6   3  12          2.27          4.02         6.65 o                         
  -5   3  12          6.21          4.10        11.83 o                         
  -4   3  12         13.94         20.80        16.86 o                         
  -3   3  12         34.34         52.51        18.40 o                         
  -2   3  12         36.80         66.04        22.19 o                         
  -1   3  12         10.72         12.22        12.91 o                         
   0   3  12         66.68        106.56        25.13 o                         
  -8   4  12          0.01          8.74         7.58 o                         
  -7   4  12          0.72          8.27         7.50 o                         
  -6   4  12         21.48         26.14        13.61 o                         
  -5   4  12          1.20          6.50         8.51 o                         
  -3   4  12          2.74         13.61        11.29 o                         
  -2   4  12         57.07         84.06        23.35 o                         
  -1   4  12          3.01         48.02        26.68 o                         
  -8   5  12          0.13          1.86         6.19 o                         
  -7   5  12          0.30          1.93         6.57 o                         
  -6   5  12          1.92          7.50        12.30 o                         
  -4   5  12         57.20         68.75        23.82 o                         
  -3   5  12          3.10         32.17        19.26 o                         
  -2   5  12          9.58         15.85        14.92 o                         
  -7   6  12          0.06          5.95        10.05 o                         
  -6   6  12          5.36         13.84        14.38 o                         
  -5   6  12          8.84          3.48         9.67 o                         
  -4   6  12          0.00         11.60        13.38 o                         
  -3   6  12         20.37         49.72        26.91 o                         
  -2  -8  13          1.02          6.12         5.52 o                         
  -1  -8  13         80.19         74.72        23.01 o                         
   0  -8  13         18.95         33.21        12.87 o                         
   1  -8  13          2.87         12.14        13.76 o                         
   2  -8  13        101.68        106.01        33.99 o                         
  -3  -7  13         24.19         26.86        13.83 o                         
  -2  -7  13          1.79         15.73         9.16 o                         
  -1  -7  13        110.40        113.28        14.89 o                         
   0  -7  13          0.36          7.26         5.33 o                         
   1  -7  13         28.22         35.65        22.74 o                         
   2  -7  13          1.55          1.40         4.88 o                         
  -4  -6  13         78.00         98.67        35.50 o                         
  -3  -6  13        141.61        173.22        18.71 o                         
  -2  -6  13        318.61        346.98        38.01 o                         
  -1  -6  13         12.30         17.66         8.23 o                         
   0  -6  13          0.51          4.94         4.66 o                         
   1  -6  13          0.53          8.90         6.77 o                         
   2  -6  13         13.52         16.84         8.38 o                         
   3  -6  13         22.58         14.26         8.67 o                         
  -5  -5  13         36.13         46.48        20.65 o                         
  -4  -5  13          1.82         27.14        12.53 o                         
  -3  -5  13         99.56         99.88        30.78 o                         
  -2  -5  13          2.59          5.83         6.42 o                         
  -1  -5  13         72.93         62.17        21.19 o                         
   0  -5  13        104.40         98.84        32.89 o                         
   1  -5  13          0.24          1.78         3.09 o                         
   2  -5  13         59.79         85.61        14.67 o                         
   3  -5  13         20.77         12.93         9.30 o                         
  -5  -4  13          6.52         22.19        11.75 o                         
  -4  -4  13         11.51          6.21         6.11 o                         
  -3  -4  13        109.40         97.21        50.11 o                         
  -2  -4  13         75.93         65.58        32.48 o                         
  -1  -4  13         54.75         55.76        34.49 o                         
   0  -4  13         43.58         48.26        17.31 o                         
   1  -4  13         16.69         24.35        13.86 o                         
   2  -4  13         47.84         41.41        13.72 o                         
   3  -4  13          5.29         16.09        10.93 o                         
  -7  -3  13          2.93         26.06        18.71 o                         
  -6  -3  13          4.37          9.28        11.21 o                         
  -5  -3  13          0.17          1.11         3.60 o                         
  -4  -3  13         34.80         25.44        14.15 o                         
  -3  -3  13          2.23          3.40         8.66 o                         
  -2  -3  13        114.88         74.55        56.53 o                         
  -1  -3  13        214.62        229.13        42.45 o                         
   0  -3  13         32.81         29.90         9.04 o                         
   1  -3  13          2.65          3.78         4.86 o                         
   2  -3  13          6.97         13.53         7.04 o                         
   3  -3  13          0.29          3.61         6.32 o                         
  -7  -2  13         10.33         14.46        13.07 o                         
  -6  -2  13          3.48         16.01        12.53 o                         
  -5  -2  13          2.00          7.27         6.57 o                         
  -4  -2  13         15.29         24.20        12.22 o                         
  -3  -2  13        110.31        131.08        50.73 o                         
  -2  -2  13         39.52         30.93        22.27 o                         
  -1  -2  13         80.41         68.48        13.07 o                         
   0  -2  13         25.66         17.48        18.44 o                         
   1  -2  13         14.06         14.03         6.66 o                         
   2  -2  13          1.08          1.62         7.35 o                         
  -6  -1  13          0.51          2.78         6.81 o                         
  -5  -1  13          0.01          4.25         8.12 o                         
  -4  -1  13        132.85        153.27        21.58 o                         
  -3  -1  13         11.08         23.97        13.53 o                         
  -2  -1  13         59.26         95.50        21.34 o                         
  -1  -1  13          9.07          1.24         8.04 o                         
   0  -1  13          0.38          4.18        13.69 o                         
   1  -1  13          8.32         10.05        13.76 o                         
   2  -1  13         13.84         23.35        20.11 o                         
  -8   0  13          8.32         10.13         9.98 o                         
  -7   0  13         26.58         18.95        11.60 o                         
  -6   0  13         50.66         55.83        16.47 o                         
  -5   0  13          0.68          6.57         8.43 o                         
  -4   0  13         63.18         76.71        17.40 o                         
  -3   0  13         29.15         23.90        16.94 o                         
  -2   0  13         18.26         18.79        14.07 o                         
   0   0  13         22.20          7.27        11.91 o                         
   1   0  13          0.24          6.50         8.12 o                         
  -7   1  13          3.25          6.65         7.97 o                         
  -6   1  13         34.67         20.11        12.60 o                         
  -5   1  13         28.45         45.63        16.39 o                         
  -4   1  13          0.44         17.55        11.52 o                         
  -3   1  13          8.78         13.84        11.45 o                         
  -1   1  13         10.08         39.05        19.72 o                         
   0   1  13          2.11          8.12        14.38 o                         
   1   1  13         14.66         26.52        27.99 o                         
  -8   2  13          2.51          7.89         8.51 o                         
  -7   2  13          4.65         13.53        11.14 o                         
  -6   2  13          4.64         15.93        11.14 o                         
  -5   2  13         13.91          8.43        10.05 o                         
  -4   2  13         17.46         40.44        15.08 o                         
  -3   2  13         18.88          7.35        11.99 o                         
  -2   2  13         10.64          6.73         9.74 o                         
  -1   2  13          0.50          7.42        11.91 o                         
   0   2  13          9.28         52.35        26.60 o                         
  -7   3  13          1.09          6.42         9.82 o                         
  -6   3  13         31.66         57.15        16.47 o                         
  -5   3  13         25.29         39.98        17.01 o                         
  -4   3  13         54.52         64.65        20.57 o                         
  -3   3  13         45.69         49.34        20.26 o                         
  -2   3  13         29.53         43.54        20.65 o                         
  -1   3  13          0.02         10.13        15.70 o                         
  -7   4  13          3.10          3.56         8.20 o                         
  -6   4  13          5.69         18.64        14.23 o                         
  -5   4  13         85.88         52.28        21.27 o                         
  -3   4  13          0.43         24.98        20.03 o                         
  -2   4  13          6.24         23.35        18.71 o                         
  -6   5  13          0.94          8.58         9.36 o                         
  -5   5  13          0.02         27.76        20.80 o                         
  -4   5  13          4.48          3.40         9.98 o                         
  -2  -7  14          0.54          5.84         5.09 o                         
  -1  -7  14          1.14          7.31         5.92 o                         
   0  -7  14          4.50         19.41        18.64 o                         
  -3  -6  14         63.02         70.22        26.76 o                         
  -2  -6  14         19.01         18.18         9.91 o                         
  -1  -6  14          1.23          3.44         8.16 o                         
   0  -6  14          5.28         12.54         7.68 o                         
   1  -6  14         33.43         34.07        12.99 o                         
  -4  -5  14         40.00         42.38        19.02 o                         
  -3  -5  14          5.44          7.63         6.64 o                         
  -2  -5  14          3.22          9.30         6.19 o                         
  -1  -5  14         33.42         25.82        12.35 o                         
   0  -5  14          0.17          5.40         4.67 o                         
   1  -5  14         40.01         49.64        16.86 o                         
  -5  -4  14          3.80         26.29        16.08 o                         
  -4  -4  14         40.10         39.12        15.39 o                         
  -3  -4  14         30.98         26.60        17.24 o                         
  -2  -4  14         42.37         26.45        17.94 o                         
  -1  -4  14         16.15         21.03        17.63 o                         
   0  -4  14          5.27          7.07         4.23 o                         
   1  -4  14          1.88          8.20         4.90 o                         
  -6  -3  14          0.00          7.35        10.44 o                         
  -5  -3  14         20.41         19.65        14.07 o                         
  -4  -3  14          5.68         11.37        15.54 o                         
  -3  -3  14         60.58         48.41        26.14 o                         
  -2  -3  14        263.38        261.61        30.78 o                         
  -1  -3  14         19.49         11.45        13.53 o                         
   0  -3  14          6.02         13.30        14.69 o                         
   1  -3  14         30.44         17.50        10.01 o                         
  -5  -2  14          1.61         11.06        13.69 o                         
  -4  -2  14         34.89         31.24        28.46 o                         
  -3  -2  14         91.16         81.89        41.14 o                         
  -2  -2  14        131.96        110.35        38.59 o                         
  -1  -2  14          3.35          6.53         4.99 o                         
   0  -2  14         22.05         34.34        21.50 o                         
   1  -2  14         50.71         32.25        24.82 o                         
  -6  -1  14          2.18          8.04         9.90 o                         
  -5  -1  14          0.19          8.04        10.36 o                         
  -4  -1  14         24.03         18.17        11.06 o                         
  -3  -1  14         34.29         32.25        11.60 o                         
  -2  -1  14         10.64         23.28        18.48 o                         
  -1  -1  14        165.86        133.47        57.30 o                         
   0  -1  14         18.42         17.63        21.88 o                         
   1  -1  14         48.56         40.29        39.05 o                         
  -7   0  14          6.19         15.78        12.68 o                         
  -6   0  14          1.36          7.97         8.12 o                         
  -5   0  14          0.03          5.03        10.05 o                         
  -4   0  14         21.31         37.04        13.46 o                         
  -3   0  14         17.34         31.86        15.23 o                         
  -2   0  14         13.47         35.11        16.63 o                         
   0   0  14         15.62         25.83        17.79 o                         
  -7   1  14          5.13          7.73         9.98 o                         
  -6   1  14          6.02          4.10         6.42 o                         
  -5   1  14         38.06         56.53        15.23 o                         
  -4   1  14          3.58          9.13         8.43 o                         
  -3   1  14          0.00         11.14        12.45 o                         
  -2   1  14         26.69         38.12        19.56 o                         
  -1   1  14          0.22          7.19         8.66 o                         
  -6   2  14         16.50         34.49        20.11 o                         
  -5   2  14          0.18         13.38        14.15 o                         
  -4   2  14          5.87          4.79         9.90 o                         
  -3   2  14         29.54         41.60        22.66 o                         
  -2   2  14          8.71         14.54        15.54 o                         
  -6   3  14         45.05         52.12        24.05 o                         
  -5   3  14         35.91         27.45        17.48 o                         
  -4   3  14          1.19         13.69        16.78 o                         
  -3   3  14          4.52          8.43        12.76 o                         
  -2  -5  15          5.00         11.66         8.20 o                         
  -1  -5  15          2.43         12.06         8.50 o                         
  -3  -4  15          4.44          1.16         5.49 o                         
  -2  -4  15          0.12          1.31         6.73 o                         
  -1  -4  15         10.04          5.72         4.79 o                         
  -4  -3  15         16.83         15.54        15.85 o                         
  -3  -3  15         82.56         45.93        37.27 o                         
  -2  -3  15         44.04         24.59        28.30 o                         
  -1  -3  15          0.41          3.02         8.43 o                         
  -5  -2  15         11.68         13.22        16.16 o                         
  -4  -2  15          9.38         12.30        12.76 o                         
  -3  -2  15         52.18         38.20        32.09 o                         
  -2  -2  15          6.25          4.79         7.50 o                         
  -1  -2  15          1.49          9.13        10.52 o                         
  -5  -1  15          1.74         18.17        12.30 o                         
  -4  -1  15         30.31         21.65        14.92 o                         
  -3  -1  15        124.43        101.92        65.50 o                         
  -2  -1  15         15.16         18.25        19.87 o                         
  -1  -1  15          3.88         12.14        15.85 o                         
  -5   0  15         26.75         26.76        16.32 o                         
  -4   0  15          1.03         15.47        12.99 o                         
  -3   0  15          0.79         14.00        12.76 o                         
  -2   0  15          6.42          9.28         9.98 o                         
  -4   1  15          0.64         26.22        16.39 o                         
                                                                                
